# Supplementary material for: Food price elasticity estimates in Australia
Source: Nat Food. 2025 Jul 11;6(7):725–32. doi: 10.1038/s43016-025-01184-1 (PMC12283402; doi:10.1038/s43016-025-01184-1)
Supplement: Supplementary file 3 — Statistical source data. [file 43016_2025_1184_MOESM3_ESM.xlsx]

## Sheet: Contents
Source data files
Figure/table	Title	Data sheet
Figure 1	Mean annual grocery expenditure shares for Australian households in 2015 – 2019	A
Figure 2	Mean food prices paid by Australian households in 2015 – 2019	B
Figure 3	Marshallian uncompensated own-price elasticity estimates for food categories in Australia	C
Table 1	Marshallian uncompensated cross-price elasticity estimates (and standard errors) for food categories in Australia	C
Extended Data Fig. 5	Marshallian uncompensated own-price elasticity estimates for food categories in Australia by socio-economic quintile	D - H
Extended Data Table. 1	Marshallian uncompensated cross-price elasticity estimates (and standard errors) for food categories in Australia for the first socio-economic quintile	D
Extended Data Table. 2	Marshallian uncompensated cross-price elasticity estimates (and standard errors) for food categories in Australia for the second socio-economic quintile	E
Extended Data Table. 3	Marshallian uncompensated cross-price elasticity estimates (and standard errors) for food categories in Australia for the third socio-economic quintile	F
Extended Data Table. 4	Marshallian uncompensated cross-price elasticity estimates (and standard errors) for food categories in Australia for the fourth socio-economic quintile	G
Extended Data Table. 5	Marshallian uncompensated cross-price elasticity estimates (and standard errors) for food categories in Australia for the fifth socio-economic quintile	H

## Sheet: A
Mean annual grocery expenditure shares for Australian households in 2015 – 2019
Category	Expenditure share, %
	Mean	Standard deviation
Fruit	8.69594	5.49141
Vegetables	10.4044	4.44126
Bread	3.32333	2.09776
Breakfast cereals, pasta, and other cereals	4.26409	2.67201
Red meat	9.18745	6.21115
Poultry	5.31709	3.51424
Fish and seafoods	3.49101	3.4173
Milk, yoghurt, and eggs	9.66351	4.73119
Cheese and cream	4.68427	2.68909
Processed meat	5.25209	3.20719
Ice-cream	2.0807	2.25832
Biscuits and pastries	5.20698	3.03851
Confectionery and snackfoods	9.77596	5.0019
Sugar-sweetened beverages	2.6909	3.41846
Non-sugar sweetened beverages	2.83361	3.557
Tea and coffee	2.70477	2.58035
Ready meals	3.62017	4.04269
	6.80375

## Sheet: B
Mean food prices paid by Australian households in 2015 – 2019
Category	Price paid ($/kg or $/L)
	Mean	Standard deviation
Fruit	4.69525	1.68091
Vegetables	4.36152	1.54417
Bread	5.20723	2.00373
Breakfast cereals, pasta, and other cereals	5.77023	2.35785
Red meat	13.3983	3.96583
Poultry	8.47643	2.7107
Fish and seafoods	16.788	6.96727
Milk, yoghurt, and eggs	2.96738	1.35167
Cheese and cream	12.3156	4.39132
Processed meat	13.2895	4.52127
Ice-cream	5.53541	3.22533
Biscuits and pastries	9.94779	2.74379
Confectionery and snackfoods	15.725	4.29228
Sugar-sweetened beverages	2.2014	1.33409
Non-sugar sweetened beverages	1.74166	1.06314
Tea and coffee	29.2252	13.5991
Ready meals	8.75413	3.62985

## Sheet: C
Marshallian compensated price elasticity estimates, standard errors, and 95% confidence intervals for 18 commonly consumed food groups, at the population level
Change in demand	Change in price		Price elasticity			95% Confidence Interval			P value	Significance at α = 0.05 adjusting for multiple testing
			Estimate	Standard error		Lower	Upper
Confectionery and snackfoods	Confectionery and snackfoods		-0.618	0.0283		-0.673467	-0.562533		<1e-10	*
Condiments and cooking ingredients	Confectionery and snackfoods		-0.1217	0.0182		-0.157371	-0.0860287		<1e-10	*
Vegetables	Confectionery and snackfoods		-0.0539	0.0154		-0.0840834	-0.0237166		0.000467619
Biscuits and pastries	Confectionery and snackfoods		0.1904	0.0271		0.137285	0.243515		<1e-10	*
Fruit	Confectionery and snackfoods		0.0897	0.0184		0.0536367	0.125763		1.1111e-06	*
Breakfast cereals pasta and other cereals	Confectionery and snackfoods		-0.0618	0.0251		-0.110995	-0.0126049		0.0138205
Ready meals	Confectionery and snackfoods		0.1527	0.052		0.0507819	0.254618		0.00333129
Milk yoghurt and eggs	Confectionery and snackfoods		0.1637	0.0157		0.132929	0.194471		<1e-10	*
Sugar sweetened beverages	Confectionery and snackfoods		-0.1196	0.0429		-0.203682	-0.0355175		0.0052715
Bread	Confectionery and snackfoods		0.023	0.0271		-0.030115	0.076115		0.394382
Processed meat	Confectionery and snackfoods		-0.1956	0.0232		-0.241071	-0.150129		<1e-10	*
Cheese and cream	Confectionery and snackfoods		-0.2185	0.0245		-0.266519	-0.170481		<1e-10	*
Tea and coffee	Confectionery and snackfoods		0.0721	0.0359		0.00173729	0.142463		0.0448192
Non sugar sweetened beverages	Confectionery and snackfoods		-0.3059	0.0418		-0.387826	-0.223974		<1e-10	*
Fish and seafoods	Confectionery and snackfoods		-0.2564	0.0334		-0.321863	-0.190937		<1e-10	*
Ice cream	Confectionery and snackfoods		0.2454	0.0419		0.163278	0.327522		4.8e-09	*
Poultry	Confectionery and snackfoods		-0.1497	0.0241		-0.196935	-0.102465		5e-10	*
Red meat	Confectionery and snackfoods		-0.2002	0.0263		-0.251747	-0.148653		<1e-10	*
Confectionery and snackfoods	Condiments and cooking ingredients		-0.045	0.011		-0.0665596	-0.0234404		4.61461e-05	*
Condiments and cooking ingredients	Condiments and cooking ingredients		-0.8572	0.0146		-0.885815	-0.828585		<1e-10	*
Vegetables	Condiments and cooking ingredients		-0.0524	0.0069		-0.0659238	-0.0388762		<1e-10	*
Biscuits and pastries	Condiments and cooking ingredients		-0.0322	0.0155		-0.0625794	-0.00182056		0.037498
Fruit	Condiments and cooking ingredients		0.0437	0.008		0.0280203	0.0593797		4.09e-08	*
Breakfast cereals pasta and other cereals	Condiments and cooking ingredients		-0.3309	0.0142		-0.358731	-0.303069		<1e-10	*
Ready meals	Condiments and cooking ingredients		-0.1668	0.0284		-0.222463	-0.111137		4.5e-09	*
Milk yoghurt and eggs	Condiments and cooking ingredients		0.0466	0.0073		0.0322923	0.0609077		2e-10	*
Sugar sweetened beverages	Condiments and cooking ingredients		0.0717	0.0209		0.0307368	0.112663		0.000604279
Bread	Condiments and cooking ingredients		0.1115	0.0165		0.0791606	0.143839		<1e-10	*
Processed meat	Condiments and cooking ingredients		0.1758	0.0118		0.152672	0.198928		<1e-10	*
Cheese and cream	Condiments and cooking ingredients		0.0301	0.0146		0.00148453	0.0587155		0.039645
Tea and coffee	Condiments and cooking ingredients		0.038	0.0197		-0.000611291	0.0766113		0.0538036
Non sugar sweetened beverages	Condiments and cooking ingredients		0.1028	0.02		0.0636007	0.141999		2.925e-07	*
Fish and seafoods	Condiments and cooking ingredients		-0.067	0.0169		-0.100123	-0.0338766		7.32712e-05	*
Ice cream	Condiments and cooking ingredients		-0.1073	0.0227		-0.151791	-0.0628088		2.3053e-06	*
Poultry	Condiments and cooking ingredients		0.0744	0.0113		0.0522524	0.0965476		<1e-10	*
Red meat	Condiments and cooking ingredients		-0.0646	0.0105		-0.0851796	-0.0440204		9e-10	*
Confectionery and snackfoods	Vegetables		0.0055	0.0128		-0.0195875	0.0305875		0.668556
Condiments and cooking ingredients	Vegetables		-0.085	0.0105		-0.10558	-0.0644204		<1e-10	*
Vegetables	Vegetables		-0.7553	0.0113		-0.777448	-0.733152		<1e-10	*
Biscuits and pastries	Vegetables		-0.1807	0.0162		-0.212451	-0.148949		<1e-10	*
Fruit	Vegetables		-0.0371	0.0102		-0.0570916	-0.0171084		0.000270482
Breakfast cereals pasta and other cereals	Vegetables		-0.1313	0.0139		-0.158543	-0.104057		<1e-10	*
Ready meals	Vegetables		0.1314	0.037		0.0588813	0.203919		0.000388544
Milk yoghurt and eggs	Vegetables		-0.0539	0.0088		-0.0711477	-0.0366523		8e-10	*
Sugar sweetened beverages	Vegetables		0.0014	0.0228		-0.0432872	0.0460872		0.950009
Bread	Vegetables		-0.0592	0.0142		-0.0870315	-0.0313685		3.05343e-05	*
Processed meat	Vegetables		0.0705	0.0128		0.0454125	0.0955875		3.25e-08	*
Cheese and cream	Vegetables		0.045	0.0131		0.0193245	0.0706755		0.000594353
Tea and coffee	Vegetables		-0.0679	0.0192		-0.105531	-0.0302687		0.000406948
Non sugar sweetened beverages	Vegetables		0.1589	0.0223		0.115193	0.202607		<1e-10	*
Fish and seafoods	Vegetables		0.0185	0.0179		-0.0165834	0.0535834		0.301168
Ice cream	Vegetables		-0.0762	0.023		-0.121279	-0.0311208		0.000949622
Poultry	Vegetables		0.0217	0.0135		-0.00475951	0.0481595		0.108816
Red meat	Vegetables		-0.0902	0.0154		-0.120383	-0.0600166		5.1e-09	*
Confectionery and snackfoods	Biscuits and pastries		0.0942	0.0143		0.0661725	0.122227		<1e-10	*
Condiments and cooking ingredients	Biscuits and pastries		-0.0592	0.013		-0.0846795	-0.0337205		5.2269e-06	*
Vegetables	Biscuits and pastries		-0.1267	0.0099		-0.146104	-0.107296		<1e-10	*
Biscuits and pastries	Biscuits and pastries		-0.6228	0.0259		-0.673563	-0.572037		<1e-10	*
Fruit	Biscuits and pastries		0.0012	0.0116		-0.0215356	0.0239356		0.914421
Breakfast cereals pasta and other cereals	Biscuits and pastries		0.0811	0.0176		0.0466046	0.115595		3.9506e-06	*
Ready meals	Biscuits and pastries		0.3597	0.0342		0.292669	0.426731		<1e-10	*
Milk yoghurt and eggs	Biscuits and pastries		0.0461	0.0103		0.0259124	0.0662876		6.9363e-06	*
Sugar sweetened beverages	Biscuits and pastries		-0.0003	0.0283		-0.055767	0.055167		0.990415
Bread	Biscuits and pastries		-0.0046	0.0201		-0.0439953	0.0347953		0.819786
Processed meat	Biscuits and pastries		-0.2037	0.0153		-0.233687	-0.173713		<1e-10	*
Cheese and cream	Biscuits and pastries		-0.0663	0.0177		-0.100991	-0.0316086		0.000179938
Tea and coffee	Biscuits and pastries		-0.0399	0.0248		-0.0885071	0.00870711		0.108204
Non sugar sweetened beverages	Biscuits and pastries		-0.017	0.0276		-0.071095	0.037095		0.536696
Fish and seafoods	Biscuits and pastries		-0.0563	0.0223		-0.100007	-0.0125928		0.0116291
Ice cream	Biscuits and pastries		-0.0231	0.0288		-0.079547	0.033347		0.423054
Poultry	Biscuits and pastries		-0.0068	0.0156		-0.0373754	0.0237754		0.661315
Red meat	Biscuits and pastries		-0.1563	0.0159		-0.187463	-0.125137		<1e-10	*
Confectionery and snackfoods	Fruit		0.0891	0.0153		0.0591126	0.119087		5.5e-09	*
Condiments and cooking ingredients	Fruit		0.012	0.0128		-0.0130875	0.0370875		0.348778
Vegetables	Fruit		-0.0757	0.0108		-0.0968676	-0.0545324		<1e-10	*
Biscuits and pastries	Fruit		0.023	0.0184		-0.0130633	0.0590633		0.210774
Fruit	Fruit		-1.0161	0.0215		-1.05824	-0.973961		<1e-10	*
Breakfast cereals pasta and other cereals	Fruit		-0.2254	0.0175		-0.259699	-0.191101		<1e-10	*
Ready meals	Fruit		0.2396	0.0433		0.154734	0.324466		3.04e-08	*
Milk yoghurt and eggs	Fruit		0.0322	0.0122		0.00828844	0.0561116		0.00850745
Sugar sweetened beverages	Fruit		0.2035	0.0312		0.142349	0.264651		1e-10	*
Bread	Fruit		-0.1209	0.0174		-0.155003	-0.0867966		<1e-10	*
Processed meat	Fruit		0.0375	0.0179		0.00241664	0.0725834		0.0361009
Cheese and cream	Fruit		0.071	0.0162		0.0392486	0.102751		1.24657e-05	*
Tea and coffee	Fruit		-0.0474	0.0247		-0.0958111	0.00101111		0.0549317
Non sugar sweetened beverages	Fruit		0.0517	0.0317		-0.0104309	0.113831		0.103377
Fish and seafoods	Fruit		0.0985	0.024		0.0514609	0.145539		4.09853e-05	*
Ice cream	Fruit		-0.0657	0.0287		-0.121951	-0.00944903		0.0222153
Poultry	Fruit		-0.1016	0.0192		-0.139231	-0.0639687		1.164e-07	*
Red meat	Fruit		-0.0787	0.0228		-0.123387	-0.0340128		0.000574142
Confectionery and snackfoods	Breakfast cereals pasta and other cereals		-0.0028	0.0098		-0.0220076	0.0164076		0.777114
Condiments and cooking ingredients	Breakfast cereals pasta and other cereals		-0.2071	0.0091		-0.224936	-0.189264		<1e-10	*
Vegetables	Breakfast cereals pasta and other cereals		-0.0516	0.0061		-0.0635558	-0.0396442		<1e-10	*
Biscuits and pastries	Breakfast cereals pasta and other cereals		0.0938	0.0134		0.0675365	0.120064		<1e-10	*
Fruit	Breakfast cereals pasta and other cereals		-0.0895	0.0072		-0.103612	-0.0753883		<1e-10	*
Breakfast cereals pasta and other cereals	Breakfast cereals pasta and other cereals		-0.536	0.0175		-0.570299	-0.501701		<1e-10	*
Ready meals	Breakfast cereals pasta and other cereals		0.2499	0.0255		0.199921	0.299879		<1e-10	*
Milk yoghurt and eggs	Breakfast cereals pasta and other cereals		-0.131	0.0065		-0.14374	-0.11826		<1e-10	*
Sugar sweetened beverages	Breakfast cereals pasta and other cereals		0.1711	0.0187		0.134449	0.207751		<1e-10	*
Bread	Breakfast cereals pasta and other cereals		0.0859	0.0142		0.0580685	0.113731		1.4e-09	*
Processed meat	Breakfast cereals pasta and other cereals		0.0999	0.0106		0.0791244	0.120676		<1e-10	*
Cheese and cream	Breakfast cereals pasta and other cereals		-0.1171	0.0125		-0.1416	-0.0926005		<1e-10	*
Tea and coffee	Breakfast cereals pasta and other cereals		0.0182	0.0174		-0.0159034	0.0523034		0.296687
Non sugar sweetened beverages	Breakfast cereals pasta and other cereals		0.1004	0.0181		0.0649247	0.135875		2.7e-08	*
Fish and seafoods	Breakfast cereals pasta and other cereals		-0.2474	0.0151		-0.276995	-0.217805		<1e-10	*
Ice cream	Breakfast cereals pasta and other cereals		-0.0313	0.02		-0.0704993	0.00789928		0.116525
Poultry	Breakfast cereals pasta and other cereals		0.0807	0.0102		0.0607084	0.100692		<1e-10	*
Red meat	Breakfast cereals pasta and other cereals		0.0097	0.0097		-0.00931165	0.0287117		0.314293
Confectionery and snackfoods	Ready meals		0.019	0.0191		-0.0184353	0.0564353		0.32082
Condiments and cooking ingredients	Ready meals		-0.1475	0.0167		-0.180231	-0.114769		<1e-10	*
Vegetables	Ready meals		-0.0181	0.0148		-0.0471075	0.0109075		0.22085
Biscuits and pastries	Ready meals		0.2213	0.0238		0.174653	0.267947		<1e-10	*
Fruit	Ready meals		0.0565	0.0188		0.0196527	0.0933473		0.00271329
Breakfast cereals pasta and other cereals	Ready meals		0.1554	0.0231		0.110125	0.200675		<1e-10	*
Ready meals	Ready meals		0.5672	0.0638		0.442154	0.692246		<1e-10	*
Milk yoghurt and eggs	Ready meals		-0.0161	0.0158		-0.0470674	0.0148674		0.308194
Sugar sweetened beverages	Ready meals		-0.0508	0.0423		-0.133706	0.0321065		0.230053
Bread	Ready meals		-0.1719	0.0245		-0.219919	-0.123881		<1e-10	*
Processed meat	Ready meals		-0.1996	0.0219		-0.242523	-0.156677		<1e-10	*
Cheese and cream	Ready meals		-0.149	0.0222		-0.192511	-0.105489		<1e-10	*
Tea and coffee	Ready meals		-0.0611	0.034		-0.127739	0.00553878		0.072215
Non sugar sweetened beverages	Ready meals		-0.1554	0.0415		-0.236739	-0.0740615		0.000182542
Fish and seafoods	Ready meals		-0.2725	0.0326		-0.336395	-0.208605		<1e-10	*
Ice cream	Ready meals		0.253	0.0395		0.175581	0.330419		1e-10	*
Poultry	Ready meals		-0.123	0.0231		-0.168275	-0.0777248		1.057e-07	*
Red meat	Ready meals		-0.2915	0.0246		-0.339715	-0.243285		<1e-10	*
Confectionery and snackfoods	Milk yoghurt and eggs		0.1813	0.0145		0.152881	0.209719		<1e-10	*
Condiments and cooking ingredients	Milk yoghurt and eggs		0.0295	0.0124		0.00519645	0.0538036		0.0170372
Vegetables	Milk yoghurt and eggs		-0.0865	0.0109		-0.107864	-0.0651364		<1e-10	*
Biscuits and pastries	Milk yoghurt and eggs		0.1165	0.0183		0.0806327	0.152367		2e-10	*
Fruit	Milk yoghurt and eggs		0.0459	0.0135		0.0194405	0.0723595		0.000655645
Breakfast cereals pasta and other cereals	Milk yoghurt and eggs		-0.3327	0.0168		-0.365627	-0.299773		<1e-10	*
Ready meals	Milk yoghurt and eggs		0.0766	0.0407		-0.00317053	0.156371		0.0600523
Milk yoghurt and eggs	Milk yoghurt and eggs		-0.9978	0.0155		-1.02818	-0.967421		<1e-10	*
Sugar sweetened beverages	Milk yoghurt and eggs		0.2378	0.0293		0.180373	0.295227		<1e-10	*
Bread	Milk yoghurt and eggs		-0.0906	0.0173		-0.124507	-0.0566926		1.629e-07	*
Processed meat	Milk yoghurt and eggs		-0.031	0.0164		-0.0631434	0.00114341		0.0588901
Cheese and cream	Milk yoghurt and eggs		-0.0131	0.016		-0.0444594	0.0182594		0.412952
Tea and coffee	Milk yoghurt and eggs		-0.2963	0.0241		-0.343535	-0.249065		<1e-10	*
Non sugar sweetened beverages	Milk yoghurt and eggs		0.302	0.0295		0.244181	0.359819		<1e-10	*
Fish and seafoods	Milk yoghurt and eggs		-0.0185	0.0229		-0.0633832	0.0263832		0.420727
Ice cream	Milk yoghurt and eggs		0.0802	0.0281		0.025125	0.135275		0.00434486
Poultry	Milk yoghurt and eggs		-0.0278	0.0176		-0.0622954	0.00669537		0.113182
Red meat	Milk yoghurt and eggs		-0.1178	0.02		-0.156999	-0.0786007		4e-09	*
Confectionery and snackfoods	Sugar sweetened beverages		-0.0266	0.0105		-0.0471796	-0.00602038		0.010994
Condiments and cooking ingredients	Sugar sweetened beverages		0.0229	0.009		0.00526032	0.0405397		0.0111232
Vegetables	Sugar sweetened beverages		-0.0048	0.007		-0.0185197	0.00891975		0.493381
Biscuits and pastries	Sugar sweetened beverages		0.0083	0.0134		-0.0179635	0.0345635		0.537702
Fruit	Sugar sweetened beverages		0.0674	0.0082		0.0513283	0.0834717		<1e-10	*
Breakfast cereals pasta and other cereals	Sugar sweetened beverages		0.1026	0.0124		0.0782964	0.126904		<1e-10	*
Ready meals	Sugar sweetened beverages		-0.0105	0.0295		-0.0683189	0.0473189		0.721822
Milk yoghurt and eggs	Sugar sweetened beverages		0.0684	0.0072		0.0542883	0.0825117		<1e-10	*
Sugar sweetened beverages	Sugar sweetened beverages		-1.2021	0.0277		-1.25639	-1.14781		<1e-10	*
Bread	Sugar sweetened beverages		-0.0477	0.013		-0.0731795	-0.0222205		0.000251881
Processed meat	Sugar sweetened beverages		-0.1291	0.0111		-0.150856	-0.107344		<1e-10	*
Cheese and cream	Sugar sweetened beverages		-0.005	0.0119		-0.0283236	0.0183236		0.673943
Tea and coffee	Sugar sweetened beverages		0.0691	0.0172		0.0353886	0.102811		5.96459e-05	*
Non sugar sweetened beverages	Sugar sweetened beverages		0.0033	0.0194		-0.0347233	0.0413233		0.866112
Fish and seafoods	Sugar sweetened beverages		0.0189	0.0158		-0.0120674	0.0498674		0.230477
Ice cream	Sugar sweetened beverages		-0.0058	0.0201		-0.0451953	0.0335953		0.772276
Poultry	Sugar sweetened beverages		-0.0424	0.0113		-0.0645476	-0.0202524		0.0001887
Red meat	Sugar sweetened beverages		-0.0171	0.0121		-0.0408156	0.00661556		0.157718
Confectionery and snackfoods	Bread		0.0231	0.0085		0.00644031	0.0397597		0.00637378
Condiments and cooking ingredients	Bread		0.0501	0.0084		0.0336363	0.0665637		2.1e-09	*
Vegetables	Bread		-0.0222	0.005		-0.0319998	-0.0124002		1.06508e-05	*
Biscuits and pastries	Bread		0.0154	0.0123		-0.00870756	0.0395076		0.210645
Fruit	Bread		-0.0338	0.0057		-0.0449718	-0.0226282		3.9e-09	*
Breakfast cereals pasta and other cereals	Bread		0.0625	0.0112		0.0405484	0.0844516		2.68e-08	*
Ready meals	Bread		-0.1077	0.0213		-0.149447	-0.0659528		4.524e-07	*
Milk yoghurt and eggs	Bread		-0.0227	0.0054		-0.0332838	-0.0121162		2.74672e-05	*
Sugar sweetened beverages	Bread		-0.0554	0.016		-0.0867594	-0.0240406		0.000515034
Bread	Bread		-0.8219	0.0191		-0.859335	-0.784465		<1e-10	*
Processed meat	Bread		-0.0176	0.0092		-0.0356317	0.000431669		0.0555212
Cheese and cream	Bread		0.0565	0.0117		0.0335684	0.0794316		1.467e-06	*
Tea and coffee	Bread		0.0233	0.0155		-0.00707944	0.0536794		0.132756
Non sugar sweetened beverages	Bread		-0.0125	0.0152		-0.0422915	0.0172915		0.410406
Fish and seafoods	Bread		-0.0658	0.013		-0.0912795	-0.0403205		4.346e-07	*
Ice cream	Bread		-0.0794	0.0177		-0.114091	-0.0447086		7.3753e-06	*
Poultry	Bread		0.039	0.0086		0.0221443	0.0558557		5.6314e-06	*
Red meat	Bread		-0.0254	0.0079		-0.0408837	-0.00991628		0.0012863
Confectionery and snackfoods	Processed meat		-0.0736	0.0107		-0.0945716	-0.0526284		<1e-10	*
Condiments and cooking ingredients	Processed meat		0.1373	0.0094		0.118876	0.155724		<1e-10	*
Vegetables	Processed meat		0.0398	0.0068		0.0264722	0.0531278		5.9e-09	*
Biscuits and pastries	Processed meat		-0.1701	0.0139		-0.197343	-0.142857		<1e-10	*
Fruit	Processed meat		0.0502	0.0087		0.0331483	0.0672517		6.8e-09	*
Breakfast cereals pasta and other cereals	Processed meat		0.1242	0.0129		0.0989165	0.149484		<1e-10	*
Ready meals	Processed meat		-0.2048	0.0292		-0.262031	-0.147569		<1e-10	*
Milk yoghurt and eggs	Processed meat		0.0042	0.0075		-0.0104997	0.0188997		0.571579
Sugar sweetened beverages	Processed meat		-0.2403	0.0204		-0.280283	-0.200317		<1e-10	*
Bread	Processed meat		-0.0195	0.0142		-0.0473315	0.00833149		0.167819
Processed meat	Processed meat		-0.9071	0.0161		-0.938655	-0.875545		<1e-10	*
Cheese and cream	Processed meat		0.2507	0.0128		0.225612	0.275788		<1e-10	*
Tea and coffee	Processed meat		-0.0561	0.0182		-0.0917713	-0.0204287		0.00207847
Non sugar sweetened beverages	Processed meat		-0.0117	0.0199		-0.0507033	0.0273033		0.555982
Fish and seafoods	Processed meat		0.1292	0.0165		0.0968606	0.161539		<1e-10	*
Ice cream	Processed meat		-0.1533	0.0212		-0.194851	-0.111749		<1e-10	*
Poultry	Processed meat		-0.0694	0.0115		-0.0919396	-0.0468604		1.7e-09	*
Red meat	Processed meat		-0.0585	0.012		-0.0820196	-0.0349804		1.1189e-06	*
Confectionery and snackfoods	Cheese and cream		-0.0789	0.0105		-0.0994796	-0.0583204		<1e-10	*
Condiments and cooking ingredients	Cheese and cream		0.0173	0.0103		-0.00288763	0.0374876		0.093147
Vegetables	Cheese and cream		0.0187	0.0063		0.00635223	0.0310478		0.00303709
Biscuits and pastries	Cheese and cream		-0.0295	0.015		-0.0588995	-0.00010054		0.0489439
Fruit	Cheese and cream		0.06	0.0073		0.0456923	0.0743077		<1e-10	*
Breakfast cereals pasta and other cereals	Cheese and cream		-0.1323	0.0138		-0.159348	-0.105252		<1e-10	*
Ready meals	Cheese and cream		-0.1148	0.0268		-0.167327	-0.062273		1.88078e-05	*
Milk yoghurt and eggs	Cheese and cream		0.0093	0.0068		-0.00402776	0.0226278		0.174786
Sugar sweetened beverages	Cheese and cream		-0.0011	0.0199		-0.0401033	0.0379033		0.956425
Bread	Cheese and cream		0.0827	0.0163		0.0507526	0.114647		4.009e-07	*
Processed meat	Cheese and cream		0.2187	0.0115		0.19616	0.24124		<1e-10	*
Cheese and cream	Cheese and cream		-0.9593	0.02		-0.998499	-0.920101		<1e-10	*
Tea and coffee	Cheese and cream		0.0048	0.0191		-0.0326353	0.0422353		0.802071
Non sugar sweetened beverages	Cheese and cream		-0.0756	0.0191		-0.113035	-0.0381647		7.42685e-05	*
Fish and seafoods	Cheese and cream		0.1368	0.0162		0.105049	0.168551		<1e-10	*
Ice cream	Cheese and cream		-0.1724	0.0218		-0.215127	-0.129673		<1e-10	*
Poultry	Cheese and cream		0.0301	0.0107		0.00912839	0.0510716		0.00498822
Red meat	Cheese and cream		-0.077	0.0099		-0.0964036	-0.0575964		<1e-10	*
Confectionery and snackfoods	Tea and coffee		0.0308	0.009		0.0131603	0.0484397		0.000654243
Condiments and cooking ingredients	Tea and coffee		0.0083	0.0083		-0.0079677	0.0245677		0.316398
Vegetables	Tea and coffee		-0.0238	0.0058		-0.0351678	-0.0124322		3.68053e-05	*
Biscuits and pastries	Tea and coffee		-0.0068	0.0122		-0.0307116	0.0171116		0.579169
Fruit	Tea and coffee		-0.0066	0.0067		-0.0197318	0.00653176		0.326106
Breakfast cereals pasta and other cereals	Tea and coffee		0.0048	0.0114		-0.0175436	0.0271436		0.675093
Ready meals	Tea and coffee		-0.0033	0.024		-0.0503391	0.0437391		0.889187
Milk yoghurt and eggs	Tea and coffee		-0.0782	0.0062		-0.0903518	-0.0660482		<1e-10	*
Sugar sweetened beverages	Tea and coffee		0.0705	0.0174		0.0363966	0.104603		5.06679e-05	*
Bread	Tea and coffee		0.0161	0.0127		-0.00879154	0.0409915		0.206264
Processed meat	Tea and coffee		-0.0364	0.0099		-0.0558036	-0.0169964		0.0002233
Cheese and cream	Tea and coffee		-0.0023	0.0113		-0.0244476	0.0198476		0.84152
Tea and coffee	Tea and coffee		-0.6236	0.0225		-0.667699	-0.579501		<1e-10	*
Non sugar sweetened beverages	Tea and coffee		0.1	0.017		0.0666806	0.133319		3.7e-09	*
Fish and seafoods	Tea and coffee		-0.0316	0.014		-0.0590395	-0.0041605		0.024274
Ice cream	Tea and coffee		-0.0272	0.0184		-0.0632633	0.00886334		0.137849
Poultry	Tea and coffee		7e-04	0.0096		-0.0181157	0.0195157		0.945026
Red meat	Tea and coffee		-0.0489	0.0095		-0.0675197	-0.0302803		2.412e-07	*
Confectionery and snackfoods	Non sugar sweetened beverages		-0.0725	0.0106		-0.0932756	-0.0517244		<1e-10	*
Condiments and cooking ingredients	Non sugar sweetened beverages		0.0416	0.009		0.0239603	0.0592397		4.1457e-06	*
Vegetables	Non sugar sweetened beverages		0.0433	0.007		0.0295803	0.0570197		6e-10	*
Biscuits and pastries	Non sugar sweetened beverages		0.0094	0.0136		-0.0172555	0.0360555		0.488256
Fruit	Non sugar sweetened beverages		0.0306	0.0086		0.0137443	0.0474557		0.000379653
Breakfast cereals pasta and other cereals	Non sugar sweetened beverages		0.0653	0.0124		0.0409964	0.0896036		1.417e-07	*
Ready meals	Non sugar sweetened beverages		-0.0744	0.0303		-0.133787	-0.0150131		0.0140122
Milk yoghurt and eggs	Non sugar sweetened beverages		0.0987	0.0074		0.0841963	0.113204		<1e-10	*
Sugar sweetened beverages	Non sugar sweetened beverages		0.0086	0.0201		-0.0307953	0.0479953		0.669066
Bread	Non sugar sweetened beverages		-0.0081	0.013		-0.0335795	0.0173795		0.534055
Processed meat	Non sugar sweetened beverages		-0.0085	0.0113		-0.0306476	0.0136476		0.452045
Cheese and cream	Non sugar sweetened beverages		-0.0449	0.0118		-0.0680276	-0.0217724		0.000150868	*
Tea and coffee	Non sugar sweetened beverages		0.1109	0.0174		0.0767966	0.145003		2e-10	*
Non sugar sweetened beverages	Non sugar sweetened beverages		-1.4581	0.0276		-1.5122	-1.404		<1e-10	*
Fish and seafoods	Non sugar sweetened beverages		-0.0242	0.0159		-0.0553634	0.00696343		0.128213
Ice cream	Non sugar sweetened beverages		-0.0561	0.0202		-0.0956913	-0.0165087		0.00541073
Poultry	Non sugar sweetened beverages		0.0024	0.0115		-0.0201396	0.0249396		0.832339
Red meat	Non sugar sweetened beverages		0.0156	0.0124		-0.00870355	0.0399036		0.210575
Confectionery and snackfoods	Fish and seafoods		-0.0778	0.0106		-0.0985756	-0.0570244		<1e-10	*
Condiments and cooking ingredients	Fish and seafoods		-0.0428	0.0094		-0.0612237	-0.0243763		5.2478e-06	*
Vegetables	Fish and seafoods		-0.0013	0.007		-0.0150197	0.0124197		0.848346
Biscuits and pastries	Fish and seafoods		-0.0201	0.0138		-0.0471475	0.0069475		0.144704
Fruit	Fish and seafoods		0.0499	0.0085		0.0332403	0.0665597		3.6e-09	*
Breakfast cereals pasta and other cereals	Fish and seafoods		-0.2109	0.013		-0.23638	-0.18542		<1e-10	*
Ready meals	Fish and seafoods		-0.2096	0.0294		-0.267223	-0.151977		<1e-10	*
Milk yoghurt and eggs	Fish and seafoods		-0.0006	0.0074		-0.0151037	0.0139037		0.936286
Sugar sweetened beverages	Fish and seafoods		0.0259	0.0206		-0.0144753	0.0662753		0.207488
Bread	Fish and seafoods		-0.0726	0.0139		-0.0998435	-0.0453565		1.702e-07	*
Processed meat	Fish and seafoods		0.0765	0.0117		0.0535684	0.0994316		1e-10	*
Cheese and cream	Fish and seafoods		0.0958	0.0125		0.0713004	0.1203		<1e-10	*
Tea and coffee	Fish and seafoods		-0.0407	0.0182		-0.0763713	-0.00502866		0.0251192
Non sugar sweetened beverages	Fish and seafoods		-0.0369	0.0201		-0.0762953	0.00249528		0.0666633
Fish and seafoods	Fish and seafoods		-0.3251	0.0232		-0.370571	-0.279629		<1e-10	*
Ice cream	Fish and seafoods		0.1134	0.021		0.0722408	0.154559		7.13e-08	*
Poultry	Fish and seafoods		-0.2127	0.0116		-0.235436	-0.189964		<1e-10	*
Red meat	Fish and seafoods		0.0515	0.012		0.0279804	0.0750196		1.74479e-05	*
Confectionery and snackfoods	Ice cream		0.0534	0.0083		0.0371323	0.0696677		1e-10	*
Condiments and cooking ingredients	Ice cream		-0.0439	0.0075		-0.0585997	-0.0292003		5e-09	*
Vegetables	Ice cream		-0.0266	0.0055		-0.0373798	-0.0158202		1.1834e-06	*
Biscuits and pastries	Ice cream		-0.0053	0.011		-0.0268596	0.0162596		0.628838
Fruit	Ice cream		-0.0168	0.0063		-0.0291478	-0.00445223		0.00797817
Breakfast cereals pasta and other cereals	Ice cream		-0.0261	0.0102		-0.0460916	-0.00610837		0.0107112
Ready meals	Ice cream		0.1683	0.0218		0.125573	0.211027		<1e-10	*
Milk yoghurt and eggs	Ice cream		0.0142	0.0057		0.00302821	0.0253718		0.0128316
Sugar sweetened beverages	Ice cream		-0.0085	0.016		-0.0398594	0.0228594		0.592558
Bread	Ice cream		-0.0581	0.0113		-0.0802476	-0.0359524		2.726e-07	*
Processed meat	Ice cream		-0.0722	0.009		-0.0898397	-0.0545603		<1e-10	*
Cheese and cream	Ice cream		-0.0869	0.0101		-0.106696	-0.0671044		<1e-10	*
Tea and coffee	Ice cream		-0.0281	0.0143		-0.0561275	-7.25148e-05		0.0502651
Non sugar sweetened beverages	Ice cream		-0.0519	0.0155		-0.0822794	-0.0215206		0.000779262
Fish and seafoods	Ice cream		0.0605	0.0128		0.0354125	0.0855875		2.3125e-06	*
Ice cream	Ice cream		-0.4824	0.0233		-0.528067	-0.436733		<1e-10	*
Poultry	Ice cream		-0.0315	0.0089		-0.0489437	-0.0140563		0.000398099
Red meat	Ice cream		-0.033	0.009		-0.0506397	-0.0153603		0.000237634
Confectionery and snackfoods	Poultry		-0.045	0.011		-0.0665596	-0.0234404		4.69761e-05	*
Condiments and cooking ingredients	Poultry		0.0647	0.0091		0.0468643	0.0825357		<1e-10	*
Vegetables	Poultry		0.0208	0.0073		0.00649226	0.0351077		0.00436728
Biscuits and pastries	Poultry		0.0329	0.014		0.0054605	0.0603395		0.0188243
Fruit	Poultry		-0.0294	0.0094		-0.0478237	-0.0109763		0.00176054
Breakfast cereals pasta and other cereals	Poultry		0.1066	0.0125		0.0821004	0.1311		<1e-10	*
Ready meals	Poultry		-0.091	0.0309		-0.151563	-0.0304371		0.0032125
Milk yoghurt and eggs	Poultry		0.0107	0.0079		-0.00478372	0.0261837		0.178143
Sugar sweetened beverages	Poultry		-0.0684	0.0207		-0.108971	-0.0278287		0.000948688
Bread	Poultry		0.0757	0.0131		0.0500245	0.101376		8.6e-09	*
Processed meat	Poultry		-0.0655	0.0116		-0.0882356	-0.0427644		1.78e-08	*
Cheese and cream	Poultry		0.045	0.0119		0.0216764	0.0683236		0.000165879
Tea and coffee	Poultry		0.0215	0.0177		-0.0131914	0.0561914		0.223814
Non sugar sweetened beverages	Poultry		0.0138	0.0202		-0.0257913	0.0533913		0.495652
Fish and seafoods	Poultry		-0.3046	0.0164		-0.336743	-0.272457		<1e-10	*
Ice cream	Poultry		-0.0468	0.0208		-0.0875673	-0.00603275		0.0246912
Poultry	Poultry		-0.8179	0.0167		-0.850631	-0.785169		<1e-10	*
Red meat	Poultry		-0.0218	0.0136		-0.0484555	0.00485551		0.109826
Confectionery and snackfoods	Red meat		-0.1016	0.0201		-0.140995	-0.0622047		4.214e-07	*
Condiments and cooking ingredients	Red meat		-0.0532	0.014		-0.0806395	-0.0257605		0.000149666	*
Vegetables	Red meat		-0.0375	0.0136		-0.0641555	-0.0108445		0.00583978
Biscuits and pastries	Red meat		-0.1854	0.0237		-0.231851	-0.138949		<1e-10	*
Fruit	Red meat		-0.002	0.0194		-0.0400233	0.0360233		0.918837
Breakfast cereals pasta and other cereals	Red meat		0.0531	0.0191		0.0156647	0.0905353		0.00536562
Ready meals	Red meat		-0.5596	0.0557		-0.66877	-0.45043		<1e-10	*
Milk yoghurt and eggs	Red meat		-0.0439	0.0152		-0.0736915	-0.0141085		0.003801
Sugar sweetened beverages	Red meat		-0.0146	0.0362		-0.0855507	0.0563507		0.686123
Bread	Red meat		-0.0241	0.0194		-0.0621233	0.0139233		0.214066
Processed meat	Red meat		-0.0719	0.0202		-0.111491	-0.0323087		0.000373683
Cheese and cream	Red meat		-0.1077	0.0179		-0.142783	-0.0726166		1.6e-09	*
Tea and coffee	Red meat		-0.1055	0.0282		-0.160771	-0.050229		0.0001813
Non sugar sweetened beverages	Red meat		0.0904	0.0356		0.0206253	0.160175		0.0111734
Fish and seafoods	Red meat		0.1943	0.0278		0.139813	0.248787		<1e-10	*
Ice cream	Red meat		-0.0639	0.0342		-0.130931	0.00313077		0.0621795
Poultry	Red meat		-0.0159	0.0228		-0.0605872	0.0287872		0.485575
Red meat	Red meat		-0.3991	0.035		-0.467699	-0.330501		<1e-10	*

## Sheet: D
Marshallian compensated price elasticity estimates, standard errors, and 95% confidence intervals for 18 commonly consumed food groups, for the first socio-economic quintile
Change in demand	Change in price		Price elasticity			95% Confidence Interval			P value	Significance at α = 0.05 adjusting for multiple testing
			Estimate	Standard error		Lower	Upper
Confectionery and snackfoods	Confectionery and snackfoods		-0.6657	0.0506		-0.764874	-0.566526		<1e-10	*
Condiments and cooking ingredients	Confectionery and snackfoods		-0.1406	0.0391		-0.217235	-0.0639654		0.000320624
Vegetables	Confectionery and snackfoods		-0.0645	0.0324		-0.128003	-0.000997166		0.0467931
Biscuits and pastries	Confectionery and snackfoods		0.0505	0.0519		-0.0512221	0.152222		0.330714
Fruit	Confectionery and snackfoods		0.1144	0.0385		0.0389414	0.189859		0.00299021
Breakfast cereals pasta and other cereals	Confectionery and snackfoods		-0.1014	0.052		-0.203318	0.000518128		0.0510001
Ready meals	Confectionery and snackfoods		-0.1489	0.1072		-0.359008	0.0612081		0.164876
Milk yoghurt and eggs	Confectionery and snackfoods		0.1501	0.0316		0.0881651	0.212035		2.0474e-06	*
Sugar sweetened beverages	Confectionery and snackfoods		-0.1065	0.0728		-0.249185	0.0361854		0.143606
Bread	Confectionery and snackfoods		0.0115	0.053		-0.0923781	0.115378		0.828797
Processed meat	Confectionery and snackfoods		-0.1359	0.0428		-0.219786	-0.0520135		0.00147478
Cheese and cream	Confectionery and snackfoods		-0.2981	0.051		-0.398058	-0.198142		4.9e-09	*
Tea and coffee	Confectionery and snackfoods		0.0478	0.0676		-0.0846936	0.180294		0.479311
Non sugar sweetened beverages	Confectionery and snackfoods		-0.3028	0.0746		-0.449013	-0.156587		4.94719e-05	*
Fish and seafoods	Confectionery and snackfoods		-0.2485	0.068		-0.381778	-0.115222		0.000260727
Ice cream	Confectionery and snackfoods		0.2547	0.0766		0.104567	0.404833		0.000876424
Poultry	Confectionery and snackfoods		-0.1282	0.046		-0.218358	-0.0380417		0.00528364
Red meat	Confectionery and snackfoods		0.079	0.0378		0.00491336	0.153087		0.0364656
Confectionery and snackfoods	Condiments and cooking ingredients		-0.061	0.0225		-0.105099	-0.0169008		0.00676057
Condiments and cooking ingredients	Condiments and cooking ingredients		-0.7894	0.0336		-0.855255	-0.723545		<1e-10	*
Vegetables	Condiments and cooking ingredients		-0.0134	0.0175		-0.0476994	0.0208994		0.44619
Biscuits and pastries	Condiments and cooking ingredients		-0.0199	0.0327		-0.0839908	0.0441908		0.542517
Fruit	Condiments and cooking ingredients		-0.0322	0.0214		-0.0741432	0.00974323		0.132049
Breakfast cereals pasta and other cereals	Condiments and cooking ingredients		-0.3931	0.0327		-0.457191	-0.329009		<1e-10	*
Ready meals	Condiments and cooking ingredients		-0.2058	0.0616		-0.326534	-0.0850662		0.000842406
Milk yoghurt and eggs	Condiments and cooking ingredients		0.0157	0.0182		-0.0199713	0.0513713		0.387711
Sugar sweetened beverages	Condiments and cooking ingredients		0.0796	0.0417		-0.0021305	0.16133		0.0564182
Bread	Condiments and cooking ingredients		0.095	0.0353		0.0258133	0.164187		0.00720841
Processed meat	Condiments and cooking ingredients		0.1741	0.025		0.125101	0.223099		<1e-10	*
Cheese and cream	Condiments and cooking ingredients		0.1464	0.0336		0.0805452	0.212255		1.32547e-05	*
Tea and coffee	Condiments and cooking ingredients		1e-04	0.0423		-0.0828065	0.0830065		0.997258
Non sugar sweetened beverages	Condiments and cooking ingredients		0.0547	0.0417		-0.0270305	0.13643		0.190267
Fish and seafoods	Condiments and cooking ingredients		-0.1069	0.0415		-0.188239	-0.0255615		0.0100212
Ice cream	Condiments and cooking ingredients		-0.1104	0.0475		-0.203498	-0.0173017		0.0201104
Poultry	Condiments and cooking ingredients		0.0929	0.0254		0.0431169	0.142683		0.000251204
Red meat	Condiments and cooking ingredients		-0.0393	0.0183		-0.0751673	-0.00343266		0.0319204
Confectionery and snackfoods	Vegetables		-0.0146	0.025		-0.0635991	0.0343991		0.559477
Condiments and cooking ingredients	Vegetables		-0.0239	0.0258		-0.0744671	0.0266671		0.354252
Vegetables	Vegetables		-0.6705	0.0297		-0.728711	-0.612289		<1e-10	*
Biscuits and pastries	Vegetables		-0.2305	0.0346		-0.298315	-0.162685		<1e-10	*
Fruit	Vegetables		-0.0409	0.027		-0.093819	0.012019		0.129655
Breakfast cereals pasta and other cereals	Vegetables		-0.0219	0.0335		-0.0875588	0.0437588		0.512929
Ready meals	Vegetables		0.0748	0.0803		-0.0825851	0.232185		0.351449
Milk yoghurt and eggs	Vegetables		-0.0749	0.0237		-0.121351	-0.0284489		0.0015734
Sugar sweetened beverages	Vegetables		-0.0794	0.0486		-0.174654	0.0158543		0.10216
Bread	Vegetables		-0.0473	0.0323		-0.110607	0.0160068		0.142798
Processed meat	Vegetables		0.0298	0.0279		-0.024883	0.084483		0.284016
Cheese and cream	Vegetables		0.0851	0.0317		0.0229691	0.147231		0.00730129
Tea and coffee	Vegetables		0.0578	0.0436		-0.0276544	0.143254		0.184725
Non sugar sweetened beverages	Vegetables		0.1692	0.0504		0.0704178	0.267982		0.000790875
Fish and seafoods	Vegetables		-0.059	0.0442		-0.14563	0.0276304		0.182508
Ice cream	Vegetables		-0.1424	0.0497		-0.23981	-0.0449898		0.00418474
Poultry	Vegetables		-0.0086	0.031		-0.0693589	0.0521589		0.781661
Red meat	Vegetables		-0.1217	0.025		-0.170699	-0.0727009		1.1243e-06	*
Confectionery and snackfoods	Biscuits and pastries		0.011	0.029		-0.045839	0.067839		0.703865
Condiments and cooking ingredients	Biscuits and pastries		-0.0552	0.0301		-0.114195	0.00379492		0.0666028
Vegetables	Biscuits and pastries		-0.1701	0.0235		-0.216159	-0.124041		<1e-10	*
Biscuits and pastries	Biscuits and pastries		-0.6158	0.0549		-0.723402	-0.508198		<1e-10	*
Fruit	Biscuits and pastries		0.0823	0.0289		0.025657	0.138943		0.0044052
Breakfast cereals pasta and other cereals	Biscuits and pastries		0.0839	0.0404		0.00471745	0.163083		0.0376962
Ready meals	Biscuits and pastries		0.2992	0.0743		0.153575	0.444825		5.59372e-05	*
Milk yoghurt and eggs	Biscuits and pastries		0.057	0.0242		0.00956887	0.104431		0.0187414
Sugar sweetened beverages	Biscuits and pastries		-0.0658	0.0562		-0.17595	0.04435		0.242337
Bread	Biscuits and pastries		3e-04	0.0434		-0.0847624	0.0853624		0.994661
Processed meat	Biscuits and pastries		-0.2482	0.0324		-0.311703	-0.184697		<1e-10	*
Cheese and cream	Biscuits and pastries		-0.1306	0.0406		-0.210175	-0.0510255		0.00130957
Tea and coffee	Biscuits and pastries		-0.1035	0.0531		-0.207574	0.000574088		0.0512337
Non sugar sweetened beverages	Biscuits and pastries		-0.0472	0.0584		-0.161662	0.0672619		0.419365
Fish and seafoods	Biscuits and pastries		0.0811	0.053		-0.0227781	0.184978		0.125767
Ice cream	Biscuits and pastries		0.0093	0.06		-0.108298	0.126898		0.876682
Poultry	Biscuits and pastries		0.0311	0.0346		-0.0367148	0.0989148		0.369036
Red meat	Biscuits and pastries		-0.0709	0.0286		-0.126955	-0.014845		0.0132587
Confectionery and snackfoods	Fruit		0.0714	0.0295		0.0135811	0.129219		0.0155764
Condiments and cooking ingredients	Fruit		-0.0868	0.03		-0.145599	-0.0280011		0.00381216
Vegetables	Fruit		-0.0841	0.0261		-0.135255	-0.0329449		0.00126639
Biscuits and pastries	Fruit		0.1223	0.0381		0.0476254	0.196975		0.00131734
Fruit	Fruit		-0.9135	0.0541		-1.01953	-0.807466		<1e-10	*
Breakfast cereals pasta and other cereals	Fruit		-0.2813	0.0408		-0.361267	-0.201333		<1e-10	*
Ready meals	Fruit		0.3169	0.0918		0.136975	0.496825		0.000555291
Milk yoghurt and eggs	Fruit		0.0823	0.0302		0.0231091	0.141491		0.00636797
Sugar sweetened beverages	Fruit		-0.056	0.0682		-0.18967	0.0776695		0.411827
Bread	Fruit		-0.087	0.0377		-0.160891	-0.0131094		0.0209351
Processed meat	Fruit		0.0374	0.0372		-0.0355107	0.110311		0.313971
Cheese and cream	Fruit		0.0615	0.0377		-0.0123906	0.135391		0.103199
Tea and coffee	Fruit		-0.0072	0.0525		-0.110098	0.0956981		0.891527
Non sugar sweetened beverages	Fruit		0.0223	0.0703		-0.115485	0.160085		0.750841
Fish and seafoods	Fruit		0.0551	0.0544		-0.051522	0.161722		0.311301
Ice cream	Fruit		-0.0427	0.0599		-0.160102	0.0747018		0.475937
Poultry	Fruit		-0.1323	0.0418		-0.214226	-0.0503735		0.00153683
Red meat	Fruit		-0.099	0.0368		-0.171127	-0.0268733		0.00716608
Confectionery and snackfoods	Breakfast cereals pasta and other cereals		-0.0218	0.0194		-0.0598233	0.0162233		0.261372
Condiments and cooking ingredients	Breakfast cereals pasta and other cereals		-0.2461	0.0211		-0.287455	-0.204745		<1e-10	*
Vegetables	Breakfast cereals pasta and other cereals		-0.008	0.0151		-0.0375955	0.0215955		0.59667
Biscuits and pastries	Breakfast cereals pasta and other cereals		0.0918	0.028		0.036921	0.146679		0.00105244
Fruit	Breakfast cereals pasta and other cereals		-0.1252	0.0189		-0.162243	-0.0881567		<1e-10	*
Breakfast cereals pasta and other cereals	Breakfast cereals pasta and other cereals		-0.4868	0.0403		-0.565787	-0.407813		<1e-10	*
Ready meals	Breakfast cereals pasta and other cereals		0.1454	0.0546		0.038386	0.252414		0.00775744
Milk yoghurt and eggs	Breakfast cereals pasta and other cereals		-0.142	0.0159		-0.173163	-0.110837		<1e-10	*
Sugar sweetened beverages	Breakfast cereals pasta and other cereals		0.1741	0.037		0.101581	0.246619		2.6009e-06	*
Bread	Breakfast cereals pasta and other cereals		0.0975	0.0305		0.0377211	0.157279		0.00135946
Processed meat	Breakfast cereals pasta and other cereals		0.1258	0.0221		0.0824848	0.169115		1.29e-08	*
Cheese and cream	Breakfast cereals pasta and other cereals		-0.1358	0.0285		-0.191659	-0.079941		1.8919e-06	*
Tea and coffee	Breakfast cereals pasta and other cereals		0.027	0.0372		-0.0459107	0.0999107		0.468003
Non sugar sweetened beverages	Breakfast cereals pasta and other cereals		0.0576	0.0369		-0.0147227	0.129923		0.119115
Fish and seafoods	Breakfast cereals pasta and other cereals		-0.1845	0.0366		-0.256235	-0.112765		4.624e-07	*
Ice cream	Breakfast cereals pasta and other cereals		-0.0278	0.0416		-0.109335	0.0537345		0.502858
Poultry	Breakfast cereals pasta and other cereals		0.086	0.0225		0.0419008	0.130099		0.000132875	*
Red meat	Breakfast cereals pasta and other cereals		-0.003	0.0157		-0.0337714	0.0277714		0.848515
Confectionery and snackfoods	Ready meals		-0.1107	0.042		-0.193018	-0.0283815		0.00837079
Condiments and cooking ingredients	Ready meals		-0.187	0.0395		-0.264419	-0.109581		2.1648e-06	*
Vegetables	Ready meals		-0.0446	0.0356		-0.114375	0.0251747		0.210635
Biscuits and pastries	Ready meals		0.173	0.0517		0.0716699	0.27433		0.000826125
Fruit	Ready meals		0.1158	0.0486		0.0205457	0.211054		0.0170978
Breakfast cereals pasta and other cereals	Ready meals		0.0665	0.0543		-0.039926	0.172926		0.220542
Ready meals	Ready meals		0.5885	0.1395		0.315085	0.861915		2.45117e-05	*
Milk yoghurt and eggs	Ready meals		0.075	0.0384		-0.000262618	0.150263		0.0507323
Sugar sweetened beverages	Ready meals		-0.2407	0.0901		-0.417293	-0.0641072		0.00757213
Bread	Ready meals		-0.1173	0.0546		-0.224314	-0.010286		0.0317489
Processed meat	Ready meals		-0.2082	0.0483		-0.302866	-0.113534		1.65218e-05	*
Cheese and cream	Ready meals		-0.2323	0.0512		-0.33265	-0.13195		5.7465e-06	*
Tea and coffee	Ready meals		-0.0229	0.075		-0.169897	0.124097		0.760286
Non sugar sweetened beverages	Ready meals		-0.1568	0.0958		-0.344565	0.0309646		0.101736
Fish and seafoods	Ready meals		-0.2728	0.0773		-0.424305	-0.121295		0.000417504
Ice cream	Ready meals		0.1494	0.0854		-0.0179809	0.316781		0.080046
Poultry	Ready meals		-0.1385	0.0535		-0.243358	-0.0336419		0.00963975
Red meat	Ready meals		-0.1003	0.0496		-0.197514	-0.00308579		0.0431873
Confectionery and snackfoods	Milk yoghurt and eggs		0.1327	0.0323		0.0693932	0.196007		4.04898e-05	*
Condiments and cooking ingredients	Milk yoghurt and eggs		-0.0327	0.0326		-0.0965948	0.0311948		0.314676
Vegetables	Milk yoghurt and eggs		-0.133	0.0305		-0.192779	-0.0732211		1.27576e-05	*
Biscuits and pastries	Milk yoghurt and eggs		0.1161	0.0426		0.0326055	0.199594		0.00639444
Fruit	Milk yoghurt and eggs		0.1105	0.0403		0.0315135	0.189487		0.00611424
Breakfast cereals pasta and other cereals	Milk yoghurt and eggs		-0.3931	0.0436		-0.478554	-0.307646		<1e-10	*
Ready meals	Milk yoghurt and eggs		0.3025	0.0956		0.115127	0.489873		0.00156091
Milk yoghurt and eggs	Milk yoghurt and eggs		-0.9396	0.0452		-1.02819	-0.85101		<1e-10	*
Sugar sweetened beverages	Milk yoghurt and eggs		0.1033	0.072		-0.0378174	0.244417		0.151745
Bread	Milk yoghurt and eggs		-0.0541	0.0421		-0.136614	0.0284145		0.199126
Processed meat	Milk yoghurt and eggs		-0.0249	0.0394		-0.102123	0.0523226		0.527887
Cheese and cream	Milk yoghurt and eggs		-0.045	0.0413		-0.125947	0.0359465		0.275201
Tea and coffee	Milk yoghurt and eggs		-0.2983	0.0592		-0.41433	-0.18227		4.598e-07	*
Non sugar sweetened beverages	Milk yoghurt and eggs		0.271	0.0766		0.120867	0.421133		0.000405482
Fish and seafoods	Milk yoghurt and eggs		0.0274	0.0608		-0.0917658	0.146566		0.652608
Ice cream	Milk yoghurt and eggs		-0.023	0.0668		-0.153926	0.107926		0.731072
Poultry	Milk yoghurt and eggs		-0.0521	0.0448		-0.139906	0.0357064		0.245144
Red meat	Milk yoghurt and eggs		-0.1011	0.0393		-0.178127	-0.0240734		0.0100869
Confectionery and snackfoods	Sugar sweetened beverages		-0.0197	0.0213		-0.0614472	0.0220472		0.354962
Condiments and cooking ingredients	Sugar sweetened beverages		0.0407	0.0226		-0.00359519	0.0849952		0.0720675
Vegetables	Sugar sweetened beverages		-0.0235	0.0188		-0.0603473	0.0133473		0.211718
Biscuits and pastries	Sugar sweetened beverages		-0.0179	0.03		-0.0766989	0.0408989		0.550861
Fruit	Sugar sweetened beverages		-0.0042	0.025		-0.0531991	0.0447991		0.866724
Breakfast cereals pasta and other cereals	Sugar sweetened beverages		0.1393	0.0305		0.0795211	0.199079		5.0448e-06	*
Ready meals	Sugar sweetened beverages		-0.1536	0.0712		-0.293149	-0.0140506		0.0310345
Milk yoghurt and eggs	Sugar sweetened beverages		0.0519	0.0204		0.0119167	0.0918833		0.0110578
Sugar sweetened beverages	Sugar sweetened beverages		-1.2485	0.0616		-1.36923	-1.12777		<1e-10	*
Bread	Sugar sweetened beverages		-0.0457	0.0294		-0.103323	0.0119229		0.120258
Processed meat	Sugar sweetened beverages		-0.0978	0.0252		-0.147191	-0.0484089		0.000104477	*
Cheese and cream	Sugar sweetened beverages		0.0202	0.0287		-0.036051	0.076451		0.480925
Tea and coffee	Sugar sweetened beverages		0.094	0.0392		0.0171694	0.170831		0.016454
Non sugar sweetened beverages	Sugar sweetened beverages		0.0845	0.0447		-0.00311039	0.17211		0.0587703
Fish and seafoods	Sugar sweetened beverages		0.0464	0.0396		-0.0312146	0.124015		0.241631
Ice cream	Sugar sweetened beverages		0.0789	0.0442		-0.00773041	0.16553		0.0740214
Poultry	Sugar sweetened beverages		-0.0209	0.0271		-0.074015	0.032215		0.439666
Red meat	Sugar sweetened beverages		0.0526	0.0205		0.0124207	0.0927793		0.0103639
Confectionery and snackfoods	Bread		0.013	0.017		-0.0203194	0.0463194		0.445579
Condiments and cooking ingredients	Bread		0.0417	0.0191		0.00426469	0.0791353		0.0288488
Vegetables	Bread		-0.0231	0.0126		-0.0477955	0.00159555		0.0665327
Biscuits and pastries	Bread		0.0179	0.0257		-0.0324711	0.0682711		0.485943
Fruit	Bread		-0.0236	0.015		-0.0529995	0.00579946		0.116901
Breakfast cereals pasta and other cereals	Bread		0.0734	0.0257		0.0230289	0.123771		0.0043699
Ready meals	Bread		-0.0499	0.0461		-0.140254	0.0404543		0.278685
Milk yoghurt and eggs	Bread		-0.0059	0.0131		-0.0315755	0.0197755		0.652736
Sugar sweetened beverages	Bread		-0.0555	0.031		-0.116259	0.00525888		0.0727645
Bread	Bread		-0.8523	0.0405		-0.931679	-0.772921		<1e-10	*
Processed meat	Bread		-0.0319	0.0192		-0.0695313	0.00573131		0.0964431
Cheese and cream	Bread		0.0726	0.0266		0.020465	0.124735		0.00641562
Tea and coffee	Bread		-0.0052	0.033		-0.0698788	0.0594788		0.875489
Non sugar sweetened beverages	Bread		-0.0571	0.0302		-0.116291	0.00209091		0.0589394
Fish and seafoods	Bread		-0.0797	0.032		-0.142419	-0.0169812		0.0128324
Ice cream	Bread		-0.135	0.0368		-0.207127	-0.0628733		0.000242961
Poultry	Bread		0.0425	0.0188		0.00565268	0.0793473		0.024283
Red meat	Bread		-0.0125	0.0127		-0.0373915	0.0123915		0.32695
Confectionery and snackfoods	Processed meat		-0.0544	0.0213		-0.0961472	-0.0126528		0.0106392
Condiments and cooking ingredients	Processed meat		0.1442	0.0226		0.0999048	0.188495		2e-10	*
Vegetables	Processed meat		0.0137	0.0178		-0.0211874	0.0485874		0.439998
Biscuits and pastries	Processed meat		-0.2181	0.03		-0.276899	-0.159301		<1e-10	*
Fruit	Processed meat		0.0603	0.0229		0.0154168	0.105183		0.00854312
Breakfast cereals pasta and other cereals	Processed meat		0.168	0.0307		0.107829	0.228171		4.54e-08	*
Ready meals	Processed meat		-0.2108	0.0656		-0.339374	-0.0822264		0.00132258
Milk yoghurt and eggs	Processed meat		0.0137	0.0191		-0.0237353	0.0511353		0.47239
Sugar sweetened beverages	Processed meat		-0.1765	0.0422		-0.25921	-0.0937895		2.84809e-05	*
Bread	Processed meat		-0.0457	0.0311		-0.106655	0.0152549		0.141413
Processed meat	Processed meat		-0.9047	0.0347		-0.972711	-0.836689		<1e-10	*
Cheese and cream	Processed meat		0.333	0.0299		0.274397	0.391603		<1e-10	*
Tea and coffee	Processed meat		-0.0566	0.0398		-0.134607	0.0214066		0.154876
Non sugar sweetened beverages	Processed meat		0.0988	0.0422		0.0160895	0.18151		0.0191969
Fish and seafoods	Processed meat		0.1252	0.0399		0.0469974	0.203403		0.00171845
Ice cream	Processed meat		-0.1019	0.0449		-0.189902	-0.0138976		0.0232599
Poultry	Processed meat		-0.0846	0.026		-0.135559	-0.0336409		0.00113142
Red meat	Processed meat		-0.1023	0.0192		-0.139931	-0.0646687		1.032e-07	*
Confectionery and snackfoods	Cheese and cream		-0.1116	0.0205		-0.151779	-0.0714207		5.48e-08	*
Condiments and cooking ingredients	Cheese and cream		0.0966	0.0231		0.0513248	0.141875		2.84509e-05	*
Vegetables	Cheese and cream		0.0378	0.0152		0.00800855	0.0675915		0.0129486
Biscuits and pastries	Cheese and cream		-0.0734	0.0307		-0.133571	-0.0132291		0.0166802
Fruit	Cheese and cream		0.0653	0.0186		0.0288447	0.101755		0.00046232
Breakfast cereals pasta and other cereals	Cheese and cream		-0.1482	0.0306		-0.208175	-0.0882251		1.2593e-06	*
Ready meals	Cheese and cream		-0.1868	0.0552		-0.29499	-0.07861		0.000717782
Milk yoghurt and eggs	Cheese and cream		0.005	0.016		-0.0263594	0.0363594		0.753203
Sugar sweetened beverages	Cheese and cream		0.0237	0.0374		-0.0496027	0.0970027		0.524873
Bread	Cheese and cream		0.103	0.034		0.0363612	0.169639		0.00246885
Processed meat	Cheese and cream		0.2641	0.0232		0.218629	0.309571		<1e-10	*
Cheese and cream	Cheese and cream		-1.0554	0.0444		-1.14242	-0.968378		<1e-10	*
Tea and coffee	Cheese and cream		0.035	0.0394		-0.0422226	0.112223		0.37481
Non sugar sweetened beverages	Cheese and cream		-0.0177	0.0369		-0.0900227	0.0546227		0.631628
Fish and seafoods	Cheese and cream		0.0722	0.0382		-0.00267062	0.147071		0.0587851
Ice cream	Cheese and cream		-0.1667	0.0438		-0.252546	-0.0808536		0.000139835	*
Poultry	Cheese and cream		0.0859	0.0226		0.0416048	0.130195		0.000141382	*
Red meat	Cheese and cream		-0.0824	0.0155		-0.112779	-0.0520206		1.118e-07	*
Confectionery and snackfoods	Tea and coffee		0.0174	0.019		-0.0198393	0.0546393		0.358634
Condiments and cooking ingredients	Tea and coffee		-0.0135	0.0205		-0.0536793	0.0266793		0.509036
Vegetables	Tea and coffee		0.0035	0.0155		-0.0268794	0.0338794		0.818508
Biscuits and pastries	Tea and coffee		-0.042	0.0271		-0.095115	0.011115		0.121134
Fruit	Tea and coffee		0.0074	0.0187		-0.0292513	0.0440513		0.692038
Breakfast cereals pasta and other cereals	Tea and coffee		0.0058	0.028		-0.049079	0.060679		0.837271
Ready meals	Tea and coffee		0.0336	0.055		-0.074198	0.141398		0.541604
Milk yoghurt and eggs	Tea and coffee		-0.0825	0.0164		-0.114643	-0.0503566		4.617e-07	*
Sugar sweetened beverages	Tea and coffee		0.0722	0.0372		-0.000710661	0.145111		0.0522802
Bread	Tea and coffee		-0.0105	0.0291		-0.067535	0.046535		0.717047
Processed meat	Tea and coffee		-0.0402	0.0221		-0.0835152	0.0031152		0.0682629
Cheese and cream	Tea and coffee		0.0104	0.0275		-0.043499	0.064299		0.706209
Tea and coffee	Tea and coffee		-0.7016	0.051		-0.801558	-0.601642		<1e-10	*
Non sugar sweetened beverages	Tea and coffee		0.1536	0.0374		0.0802973	0.226903		4.02096e-05	*
Fish and seafoods	Tea and coffee		-0.0937	0.0359		-0.164063	-0.0233373		0.00907557
Ice cream	Tea and coffee		-0.0896	0.0406		-0.169175	-0.0100255		0.0274187
Poultry	Tea and coffee		0.0208	0.0226		-0.0234952	0.0650952		0.3576
Red meat	Tea and coffee		-0.0328	0.0163		-0.0647474	-0.000852587		0.0441053
Confectionery and snackfoods	Non sugar sweetened beverages		-0.0814	0.0207		-0.121971	-0.0408287		8.0699e-05	*
Condiments and cooking ingredients	Non sugar sweetened beverages		0.023	0.0222		-0.0205112	0.0665112		0.299283
Vegetables	Non sugar sweetened beverages		0.0516	0.0192		0.0139687	0.0892313		0.0071817
Biscuits and pastries	Non sugar sweetened beverages		-0.0056	0.0295		-0.0634189	0.0522189		0.848897
Fruit	Non sugar sweetened beverages		0.0285	0.0246		-0.0197151	0.0767151		0.247693
Breakfast cereals pasta and other cereals	Non sugar sweetened beverages		0.0411	0.0296		-0.0169149	0.0991149		0.165008
Ready meals	Non sugar sweetened beverages		-0.0711	0.0727		-0.213589	0.0713894		0.328333
Milk yoghurt and eggs	Non sugar sweetened beverages		0.1036	0.0206		0.0632247	0.143975		5.012e-07	*
Sugar sweetened beverages	Non sugar sweetened beverages		0.0772	0.0431		-0.00727445	0.161674		0.0733507
Bread	Non sugar sweetened beverages		-0.0482	0.0277		-0.102491	0.006091		0.0814898
Processed meat	Non sugar sweetened beverages		0.0548	0.0245		0.00678088	0.102819		0.0251599
Cheese and cream	Non sugar sweetened beverages		-0.014	0.0276		-0.068095	0.040095		0.613174
Tea and coffee	Non sugar sweetened beverages		0.1744	0.0376		0.100705	0.248095		3.5012e-06	*
Non sugar sweetened beverages	Non sugar sweetened beverages		-1.4606	0.0613		-1.58075	-1.34045		<1e-10	*
Fish and seafoods	Non sugar sweetened beverages		-0.0483	0.0379		-0.122583	0.0259826		0.202395
Ice cream	Non sugar sweetened beverages		-0.0568	0.0423		-0.139706	0.0261065		0.17878
Poultry	Non sugar sweetened beverages		-0.0005	0.0269		-0.053223	0.052223		0.98614
Red meat	Non sugar sweetened beverages		-0.0082	0.0207		-0.0487713	0.0323713		0.692572
Confectionery and snackfoods	Fish and seafoods		-0.0703	0.0195		-0.108519	-0.0320807		0.000323087
Condiments and cooking ingredients	Fish and seafoods		-0.0589	0.021		-0.100059	-0.0177408		0.0050642
Vegetables	Fish and seafoods		-0.0268	0.0161		-0.0583554	0.00475542		0.0952645
Biscuits and pastries	Fish and seafoods		0.0607	0.0277		0.006409	0.114991		0.0285584
Fruit	Fish and seafoods		0.0353	0.02		-0.00389928	0.0744993		0.0770963
Breakfast cereals pasta and other cereals	Fish and seafoods		-0.1473	0.0287		-0.203551	-0.091049		2.934e-07	*
Ready meals	Fish and seafoods		-0.1709	0.0587		-0.28595	-0.0558501		0.0036116
Milk yoghurt and eggs	Fish and seafoods		0.0193	0.0169		-0.0138234	0.0524234		0.254514
Sugar sweetened beverages	Fish and seafoods		0.0354	0.0387		-0.0404506	0.111251		0.359916
Bread	Fish and seafoods		-0.0744	0.0294		-0.132023	-0.0167771		0.0112991
Processed meat	Fish and seafoods		0.0629	0.0229		0.0180168	0.107783		0.00600039
Cheese and cream	Fish and seafoods		0.0426	0.0278		-0.011887	0.097087		0.125371
Tea and coffee	Fish and seafoods		-0.0938	0.0371		-0.166515	-0.0210853		0.0114434
Non sugar sweetened beverages	Fish and seafoods		-0.0541	0.0384		-0.129363	0.0211626		0.158626
Fish and seafoods	Fish and seafoods		-0.3813	0.0521		-0.483414	-0.279186		<1e-10	*
Ice cream	Fish and seafoods		0.2336	0.0418		0.151674	0.315526		2.27e-08	*
Poultry	Fish and seafoods		-0.1562	0.0235		-0.202259	-0.110141		<1e-10	*
Red meat	Fish and seafoods		0.0328	0.0168		-0.000127395	0.0657274		0.0515516
Confectionery and snackfoods	Ice cream		0.0543	0.0154		0.0241166	0.0844834		0.000440428
Condiments and cooking ingredients	Ice cream		-0.0452	0.0166		-0.0777354	-0.0126646		0.00657686
Vegetables	Ice cream		-0.0406	0.0127		-0.0654915	-0.0157085		0.00142023
Biscuits and pastries	Ice cream		0.0094	0.0221		-0.0339152	0.0527152		0.669133
Fruit	Ice cream		-0.0082	0.0153		-0.0381874	0.0217874		0.594582
Breakfast cereals pasta and other cereals	Ice cream		-0.024	0.0225		-0.0680992	0.0200992		0.287046
Ready meals	Ice cream		0.11	0.0453		0.0212136	0.198786		0.0150962
Milk yoghurt and eggs	Ice cream		-0.0024	0.0131		-0.0280755	0.0232755		0.856322
Sugar sweetened beverages	Ice cream		0.0427	0.0299		-0.0159029	0.101303		0.15365
Bread	Ice cream		-0.09	0.0233		-0.135667	-0.0443328		0.000114359	*
Processed meat	Ice cream		-0.0463	0.0179		-0.0813834	-0.0112166		0.00965862
Cheese and cream	Ice cream		-0.0893	0.022		-0.132419	-0.0461808		4.81733e-05	*
Tea and coffee	Ice cream		-0.067	0.0292		-0.124231	-0.00976905		0.0216967
Non sugar sweetened beverages	Ice cream		-0.0472	0.03		-0.105999	0.0115989		0.115375
Fish and seafoods	Ice cream		0.1565	0.0291		0.099465	0.213535		7.46e-08	*
Ice cream	Ice cream		-0.5366	0.0462		-0.62715	-0.44605		<1e-10	*
Poultry	Ice cream		-0.0266	0.0185		-0.0628593	0.00965933		0.149424
Red meat	Ice cream		-0.0316	0.0135		-0.0580595	-0.00514049		0.0191171
Confectionery and snackfoods	Poultry		-0.042	0.0215		-0.0841392	0.000139226		0.0503915
Condiments and cooking ingredients	Poultry		0.0787	0.0222		0.0351888	0.122211		0.000397038
Vegetables	Poultry		-0.0006	0.0189		-0.0376433	0.0364433		0.972725
Biscuits and pastries	Poultry		0.0702	0.0301		0.0112051	0.129195		0.0198544
Fruit	Poultry		-0.0578	0.0249		-0.106603	-0.0089969		0.0199762
Breakfast cereals pasta and other cereals	Poultry		0.1165	0.0299		0.0578971	0.175103		0.000100251	*
Ready meals	Poultry		-0.1005	0.0696		-0.236913	0.0359135		0.149123
Milk yoghurt and eggs	Poultry		0.0037	0.0206		-0.0366753	0.0440753		0.85619
Sugar sweetened beverages	Poultry		-0.0359	0.0431		-0.120374	0.0485744		0.404285
Bread	Poultry		0.0817	0.029		0.024861	0.138539		0.00486858
Processed meat	Poultry		-0.0753	0.0249		-0.124103	-0.0264969		0.00250152
Cheese and cream	Poultry		0.1101	0.0281		0.055025	0.165175		8.99193e-05	*
Tea and coffee	Poultry		0.0656	0.0387		-0.0102506	0.141451		0.0903852
Non sugar sweetened beverages	Poultry		0.0062	0.044		-0.0800384	0.0924384		0.888645
Fish and seafoods	Poultry		-0.2584	0.0392		-0.335231	-0.181569		<1e-10	*
Ice cream	Poultry		-0.0424	0.0439		-0.128442	0.0436424		0.334241
Poultry	Poultry		-0.8689	0.0377		-0.942791	-0.795009		<1e-10	*
Red meat	Poultry		-0.0469	0.0219		-0.0898232	-0.00397679		0.03209
Confectionery and snackfoods	Red meat		0.1148	0.0275		0.060901	0.168699		2.8875e-05	*
Condiments and cooking ingredients	Red meat		-0.0574	0.0289		-0.114043	-0.00075704		0.0468686
Vegetables	Red meat		-0.113	0.0273		-0.166507	-0.059493		3.49402e-05	*
Biscuits and pastries	Red meat		-0.0574	0.04		-0.135799	0.0209986		0.151581
Fruit	Red meat		-0.0634	0.0357		-0.133371	0.00657071		0.0762449
Breakfast cereals pasta and other cereals	Red meat		-0.0079	0.0365		-0.0794387	0.0636387		0.828493
Ready meals	Red meat		-0.085	0.1077		-0.296088	0.126088		0.429858
Milk yoghurt and eggs	Red meat		-0.0459	0.0292		-0.103131	0.0113309		0.11574
Sugar sweetened beverages	Red meat		0.1441	0.055		0.036302	0.251898		0.00880072
Bread	Red meat		-0.0166	0.0324		-0.0801028	0.0469028		0.60811
Processed meat	Red meat		-0.162	0.0318		-0.224327	-0.0996731		3.629e-07	*
Cheese and cream	Red meat		-0.1697	0.034		-0.236339	-0.103061		5.788e-07	*
Tea and coffee	Red meat		-0.0638	0.045		-0.151998	0.0243984		0.156495
Non sugar sweetened beverages	Red meat		-0.0181	0.0566		-0.129034	0.092834		0.749237
Fish and seafoods	Red meat		0.121	0.0462		0.0304497	0.21155		0.00882438
Ice cream	Red meat		-0.0987	0.0518		-0.200226	0.00282614		0.0565296
Poultry	Red meat		-0.0846	0.0379		-0.158883	-0.0103174		0.0254974
Red meat	Red meat		-0.5953	0.0417		-0.67703	-0.51357		<1e-10	*

## Sheet: E
Marshallian compensated price elasticity estimates, standard errors, and 95% confidence intervals for 18 commonly consumed food groups, for the second socio-economic quintile
Change in demand	Change in price		Price elasticity			95% Confidence Interval			P value	Significance at α = 0.05 adjusting for multiple testing
			Estimate	Standard error		Lower	Upper
Confectionery and snackfoods	Confectionery and snackfoods		-0.6751	0.0568		-0.786426	-0.563774		<1e-10	*
Condiments and cooking ingredients	Confectionery and snackfoods		-0.0451	0.0357		-0.115071	0.0248707		0.206123
Vegetables	Confectionery and snackfoods		0.0415	0.0276		-0.012595	0.095595		0.132899
Biscuits and pastries	Confectionery and snackfoods		0.1418	0.0548		0.034394	0.249206		0.00964146
Fruit	Confectionery and snackfoods		0.0742	0.0392		-0.00263059	0.151031		0.0581481
Breakfast cereals pasta and other cereals	Confectionery and snackfoods		-0.0656	0.0533		-0.170066	0.0388661		0.218587
Ready meals	Confectionery and snackfoods		-0.031	0.1033		-0.233464	0.171464		0.763788
Milk yoghurt and eggs	Confectionery and snackfoods		0.1021	0.0316		0.0401651	0.164035		0.00123358
Sugar sweetened beverages	Confectionery and snackfoods		-0.2509	0.0846		-0.416713	-0.085087		0.00303241
Bread	Confectionery and snackfoods		-0.0361	0.0585		-0.150758	0.0785579		0.537579
Processed meat	Confectionery and snackfoods		-0.1911	0.048		-0.285178	-0.0970217		6.77493e-05	*
Cheese and cream	Confectionery and snackfoods		-0.0785	0.0523		-0.181006	0.0240061		0.133299
Tea and coffee	Confectionery and snackfoods		0.0425	0.0737		-0.101949	0.186949		0.564302
Non sugar sweetened beverages	Confectionery and snackfoods		-0.3892	0.0866		-0.558933	-0.219467		6.9455e-06	*
Fish and seafoods	Confectionery and snackfoods		-0.3846	0.0718		-0.525325	-0.243875		8.56e-08	*
Ice cream	Confectionery and snackfoods		0.1453	0.0835		-0.018357	0.308957		0.0819605
Poultry	Confectionery and snackfoods		-0.0124	0.0443		-0.0992264	0.0744264		0.780292
Red meat	Confectionery and snackfoods		-0.1078	0.046		-0.197958	-0.0176417		0.019104
Confectionery and snackfoods	Condiments and cooking ingredients		-0.0044	0.0221		-0.0477152	0.0389152		0.842216
Condiments and cooking ingredients	Condiments and cooking ingredients		-0.8903	0.0296		-0.948315	-0.832285		<1e-10	*
Vegetables	Condiments and cooking ingredients		-0.081	0.0123		-0.105108	-0.0568924		<1e-10	*
Biscuits and pastries	Condiments and cooking ingredients		-0.0328	0.0317		-0.0949309	0.0293309		0.30056
Fruit	Condiments and cooking ingredients		0.0658	0.0177		0.0311086	0.100491		0.000196715
Breakfast cereals pasta and other cereals	Condiments and cooking ingredients		-0.3759	0.0304		-0.435483	-0.316317		<1e-10	*
Ready meals	Condiments and cooking ingredients		-0.1203	0.0547		-0.22751	-0.01309		0.0277218
Milk yoghurt and eggs	Condiments and cooking ingredients		0.0502	0.0141		0.0225645	0.0778355		0.000354813
Sugar sweetened beverages	Condiments and cooking ingredients		0.0525	0.0412		-0.0282505	0.133251		0.202599
Bread	Condiments and cooking ingredients		0.173	0.0363		0.101853	0.244147		1.9216e-06	*
Processed meat	Condiments and cooking ingredients		0.1715	0.0244		0.123677	0.219323		<1e-10	*
Cheese and cream	Condiments and cooking ingredients		0.0286	0.0316		-0.0333349	0.0905349		0.365893
Tea and coffee	Condiments and cooking ingredients		-0.042	0.0409		-0.122163	0.0381625		0.305297
Non sugar sweetened beverages	Condiments and cooking ingredients		0.0694	0.0431		-0.0150744	0.153874		0.107452
Fish and seafoods	Condiments and cooking ingredients		-0.0038	0.0371		-0.0765147	0.0689147		0.918465
Ice cream	Condiments and cooking ingredients		-0.075	0.0459		-0.164962	0.0149623		0.102566
Poultry	Condiments and cooking ingredients		0.0695	0.0211		0.0281448	0.110855		0.000971441
Red meat	Condiments and cooking ingredients		-0.0814	0.0174		-0.115503	-0.0472966		2.8758e-06	*
Confectionery and snackfoods	Vegetables		0.0808	0.0241		0.0335649	0.128035		0.000813223
Condiments and cooking ingredients	Vegetables		-0.1334	0.0195		-0.171619	-0.0951807		<1e-10	*
Vegetables	Vegetables		-0.8119	0.02		-0.851099	-0.772701		<1e-10	*
Biscuits and pastries	Vegetables		-0.131	0.0307		-0.191171	-0.0708291		2.04427e-05	*
Fruit	Vegetables		-0.0018	0.0255		-0.0517791	0.0481791		0.944331
Breakfast cereals pasta and other cereals	Vegetables		-0.236	0.0305		-0.295779	-0.176221		<1e-10	*
Ready meals	Vegetables		0.2152	0.0712		0.0756506	0.354749		0.00250603
Milk yoghurt and eggs	Vegetables		-0.0376	0.0173		-0.0715074	-0.00369262		0.0302788
Sugar sweetened beverages	Vegetables		0.0421	0.0475		-0.0509983	0.135198		0.375525
Bread	Vegetables		-0.0275	0.0319		-0.0900229	0.0350229		0.388217
Processed meat	Vegetables		0.0964	0.0279		0.041717	0.151083		0.000548427
Cheese and cream	Vegetables		0.0727	0.0287		0.016449	0.128951		0.0112365
Tea and coffee	Vegetables		-0.1399	0.0409		-0.220063	-0.0597375		0.000614814
Non sugar sweetened beverages	Vegetables		0.1179	0.0504		0.0191178	0.216682		0.0193303
Fish and seafoods	Vegetables		0.0926	0.0399		0.0143974	0.170803		0.020383
Ice cream	Vegetables		-0.1376	0.0461		-0.227954	-0.0472457		0.00282986
Poultry	Vegetables		0.0143	0.0244		-0.0335231	0.0621231		0.559474
Red meat	Vegetables		-0.1576	0.0259		-0.208363	-0.106837		1.1e-09	*
Confectionery and snackfoods	Biscuits and pastries		0.07	0.0291		0.012965	0.127035		0.016167
Condiments and cooking ingredients	Biscuits and pastries		-0.0502	0.0264		-0.101943	0.00154305		0.0566135
Vegetables	Biscuits and pastries		-0.0888	0.0182		-0.124471	-0.0531287		1.1074e-06	*
Biscuits and pastries	Biscuits and pastries		-0.6668	0.0542		-0.77303	-0.56057		<1e-10	*
Fruit	Biscuits and pastries		-0.0156	0.0248		-0.0642071	0.0330071		0.528874
Breakfast cereals pasta and other cereals	Biscuits and pastries		0.0594	0.0377		-0.0144906	0.133291		0.115284
Ready meals	Biscuits and pastries		0.2631	0.0698		0.126295	0.399905		0.000163367
Milk yoghurt and eggs	Biscuits and pastries		0.007	0.0205		-0.0331793	0.0471793		0.733643
Sugar sweetened beverages	Biscuits and pastries		-0.063	0.0565		-0.173738	0.047738		0.264532
Bread	Biscuits and pastries		-0.1246	0.0439		-0.210642	-0.0385576		0.00456563
Processed meat	Biscuits and pastries		-0.0918	0.0319		-0.154323	-0.0292771		0.00401931
Cheese and cream	Biscuits and pastries		0.0096	0.0385		-0.0658586	0.0850586		0.803621
Tea and coffee	Biscuits and pastries		-0.1506	0.0516		-0.251734	-0.0494659		0.00351596
Non sugar sweetened beverages	Biscuits and pastries		0.0493	0.0582		-0.0647699	0.16337		0.396791
Fish and seafoods	Biscuits and pastries		-0.1612	0.0488		-0.256846	-0.0655538		0.000960233
Ice cream	Biscuits and pastries		-0.1056	0.0585		-0.220258	0.00905789		0.0712001
Poultry	Biscuits and pastries		0.0556	0.0295		-0.00221894	0.113419		0.0591096
Red meat	Biscuits and pastries		-0.0554	0.0286		-0.111455	0.00065497		0.0527462
Confectionery and snackfoods	Fruit		0.0594	0.0324		-0.00410283	0.122903		0.0666352
Condiments and cooking ingredients	Fruit		0.0431	0.0257		-0.00727107	0.0934711		0.0927442
Vegetables	Fruit		-0.0344	0.023		-0.0794792	0.0106792		0.13479
Biscuits and pastries	Fruit		-0.0168	0.0386		-0.0924546	0.0588546		0.663232
Fruit	Fruit		-1.0528	0.0514		-1.15354	-0.952058		<1e-10	*
Breakfast cereals pasta and other cereals	Fruit		-0.2314	0.0403		-0.310387	-0.152413		9.7e-09	*
Ready meals	Fruit		0.222	0.086		0.0534431	0.390557		0.00982577
Milk yoghurt and eggs	Fruit		-0.0037	0.0271		-0.056815	0.049415		0.890252
Sugar sweetened beverages	Fruit		0.2091	0.0711		0.0697466	0.348453		0.00325918
Bread	Fruit		-0.1	0.0417		-0.18173	-0.0182695		0.0166282
Processed meat	Fruit		0.032	0.0405		-0.0473785	0.111379		0.429651
Cheese and cream	Fruit		0.0313	0.0379		-0.0429826	0.105583		0.408128
Tea and coffee	Fruit		0.0356	0.0568		-0.075726	0.146926		0.530502
Non sugar sweetened beverages	Fruit		-0.0521	0.0739		-0.196941	0.0927413		0.480921
Fish and seafoods	Fruit		0.0737	0.0569		-0.037822	0.185222		0.195136
Ice cream	Fruit		-0.1805	0.0641		-0.306134	-0.0548663		0.00483236
Poultry	Fruit		-0.0182	0.0375		-0.0916986	0.0552986		0.62679
Red meat	Fruit		-0.0124	0.0427		-0.0960905	0.0712905		0.77213
Confectionery and snackfoods	Breakfast cereals pasta and other cereals		-0.0075	0.0204		-0.0474833	0.0324833		0.712283
Condiments and cooking ingredients	Breakfast cereals pasta and other cereals		-0.2269	0.0187		-0.263551	-0.190249		<1e-10	*
Vegetables	Breakfast cereals pasta and other cereals		-0.0862	0.0117		-0.109132	-0.0632684		<1e-10	*
Biscuits and pastries	Breakfast cereals pasta and other cereals		0.0697	0.0279		0.015017	0.124383		0.0125654
Fruit	Breakfast cereals pasta and other cereals		-0.0942	0.0173		-0.128107	-0.0602926		4.88e-08	*
Breakfast cereals pasta and other cereals	Breakfast cereals pasta and other cereals		-0.3709	0.0389		-0.447143	-0.294657		<1e-10	*
Ready meals	Breakfast cereals pasta and other cereals		0.2475	0.0519		0.145778	0.349222		1.8153e-06	*
Milk yoghurt and eggs	Breakfast cereals pasta and other cereals		-0.122	0.0136		-0.148656	-0.0953445		<1e-10	*
Sugar sweetened beverages	Breakfast cereals pasta and other cereals		0.163	0.0392		0.0861694	0.239831		3.20399e-05	*
Bread	Breakfast cereals pasta and other cereals		0.1699	0.0318		0.107573	0.232227		8.76e-08	*
Processed meat	Breakfast cereals pasta and other cereals		0.1067	0.0229		0.0618168	0.151583		3.0514e-06	*
Cheese and cream	Breakfast cereals pasta and other cereals		-0.1266	0.0277		-0.180891	-0.072309		4.9665e-06	*
Tea and coffee	Breakfast cereals pasta and other cereals		-0.0227	0.0375		-0.0961986	0.0507987		0.544645
Non sugar sweetened beverages	Breakfast cereals pasta and other cereals		0.0658	0.0409		-0.0143625	0.145963		0.107854
Fish and seafoods	Breakfast cereals pasta and other cereals		-0.2714	0.0347		-0.339411	-0.203389		<1e-10	*
Ice cream	Breakfast cereals pasta and other cereals		-0.0014	0.042		-0.0837185	0.0809185		0.973553
Poultry	Breakfast cereals pasta and other cereals		0.0553	0.0201		0.0159047	0.0946953		0.00586004
Red meat	Breakfast cereals pasta and other cereals		0.0029	0.0169		-0.0302234	0.0360234		0.864672
Confectionery and snackfoods	Ready meals		-0.0438	0.0387		-0.119651	0.0320506		0.256998
Condiments and cooking ingredients	Ready meals		-0.113	0.0324		-0.176503	-0.0494972		0.000478918
Vegetables	Ready meals		0.027	0.0283		-0.028467	0.082467		0.338911
Biscuits and pastries	Ready meals		0.159	0.0487		0.0635498	0.25445		0.00109754
Fruit	Ready meals		0.0666	0.0393		-0.0104266	0.143627		0.0903174
Breakfast cereals pasta and other cereals	Ready meals		0.167	0.0493		0.0703738	0.263626		0.000696716
Ready meals	Ready meals		0.4388	0.1305		0.183025	0.694575		0.000770761
Milk yoghurt and eggs	Ready meals		-0.1055	0.0324		-0.169003	-0.0419972		0.00114221
Sugar sweetened beverages	Ready meals		-0.0512	0.0849		-0.217601	0.115201		0.547021
Bread	Ready meals		-0.2504	0.0524		-0.353102	-0.147698		1.8045e-06	*
Processed meat	Ready meals		-0.2668	0.0452		-0.35539	-0.17821		3.7e-09	*
Cheese and cream	Ready meals		-0.1459	0.0469		-0.237822	-0.0539777		0.00185695
Tea and coffee	Ready meals		-0.0628	0.0697		-0.199409	0.0738095		0.367352
Non sugar sweetened beverages	Ready meals		-0.0726	0.086		-0.241157	0.0959569		0.398576
Fish and seafoods	Ready meals		-0.3528	0.0696		-0.489213	-0.216387		4.006e-07	*
Ice cream	Ready meals		0.2567	0.0796		0.100687	0.412713		0.00125071
Poultry	Ready meals		0.0527	0.0447		-0.0349104	0.14031		0.237486
Red meat	Ready meals		-0.1658	0.0455		-0.254978	-0.0766216		0.000268809
Confectionery and snackfoods	Milk yoghurt and eggs		0.1301	0.0274		0.076397	0.183803		2.061e-06	*
Condiments and cooking ingredients	Milk yoghurt and eggs		0.0613	0.0219		0.0183768	0.104223		0.00511712
Vegetables	Milk yoghurt and eggs		-0.039	0.0172		-0.0727114	-0.00528862		0.0233644
Biscuits and pastries	Milk yoghurt and eggs		0.0502	0.0347		-0.0178108	0.118211		0.147188
Fruit	Milk yoghurt and eggs		0.0292	0.0278		-0.025287	0.083687		0.294091
Breakfast cereals pasta and other cereals	Milk yoghurt and eggs		-0.3062	0.0338		-0.372447	-0.239953		<1e-10	*
Ready meals	Milk yoghurt and eggs		-0.1606	0.0794		-0.316221	-0.00497886		0.0431359
Milk yoghurt and eggs	Milk yoghurt and eggs		-1.0846	0.027		-1.13752	-1.03168		<1e-10	*
Sugar sweetened beverages	Milk yoghurt and eggs		0.4037	0.0538		0.298254	0.509146		<1e-10	*
Bread	Milk yoghurt and eggs		-0.1208	0.0356		-0.190575	-0.0510253		0.000685031
Processed meat	Milk yoghurt and eggs		0.0175	0.0317		-0.0446309	0.0796309		0.580281
Cheese and cream	Milk yoghurt and eggs		0.109	0.0324		0.0454972	0.172503		0.000769196
Tea and coffee	Milk yoghurt and eggs		-0.3981	0.0459		-0.488062	-0.308138		<1e-10	*
Non sugar sweetened beverages	Milk yoghurt and eggs		0.3421	0.0574		0.229598	0.454602		2.5e-09	*
Fish and seafoods	Milk yoghurt and eggs		-0.0318	0.0456		-0.121174	0.0575744		0.485879
Ice cream	Milk yoghurt and eggs		0.0495	0.0521		-0.0526141	0.151614		0.342047
Poultry	Milk yoghurt and eggs		0.0062	0.0283		-0.049267	0.061667		0.82556
Red meat	Milk yoghurt and eggs		-0.0341	0.0306		-0.0940749	0.0258749		0.264458
Confectionery and snackfoods	Sugar sweetened beverages		-0.0682	0.0222		-0.111711	-0.0246888		0.00213351
Condiments and cooking ingredients	Sugar sweetened beverages		0.0205	0.0184		-0.0155633	0.0565633		0.265703
Vegetables	Sugar sweetened beverages		0.011	0.0135		-0.0154595	0.0374595		0.41406
Biscuits and pastries	Sugar sweetened beverages		-0.0273	0.0285		-0.083159	0.028559		0.338624
Fruit	Sugar sweetened beverages		0.08	0.0212		0.0384488	0.121551		0.000164062
Breakfast cereals pasta and other cereals	Sugar sweetened beverages		0.1097	0.0285		0.053841	0.165559		0.000115767	*
Ready meals	Sugar sweetened beverages		-0.0175	0.0622		-0.13941	0.10441		0.778557
Milk yoghurt and eggs	Sugar sweetened beverages		0.12	0.0156		0.0894246	0.150575		<1e-10	*
Sugar sweetened beverages	Sugar sweetened beverages		-1.2845	0.0612		-1.40445	-1.16455		<1e-10	*
Bread	Sugar sweetened beverages		-0.0586	0.0304		-0.118183	0.000982906		0.0542123
Processed meat	Sugar sweetened beverages		-0.1381	0.0252		-0.187491	-0.0887089		4.53e-08	*
Cheese and cream	Sugar sweetened beverages		-0.014	0.0273		-0.067507	0.039507		0.608713
Tea and coffee	Sugar sweetened beverages		0.1356	0.0386		0.0599454	0.211255		0.000451033
Non sugar sweetened beverages	Sugar sweetened beverages		-0.033	0.046		-0.123158	0.0571583		0.47337
Fish and seafoods	Sugar sweetened beverages		0.0048	0.0374		-0.0685027	0.0781027		0.897869
Ice cream	Sugar sweetened beverages		-0.0282	0.0435		-0.113458	0.0570584		0.515743
Poultry	Sugar sweetened beverages		-0.0173	0.0224		-0.0612032	0.0266032		0.441005
Red meat	Sugar sweetened beverages		0.0025	0.0219		-0.0404232	0.0454232		0.908346
Confectionery and snackfoods	Bread		0.0033	0.0182		-0.0323713	0.0389713		0.856566
Condiments and cooking ingredients	Bread		0.0855	0.0178		0.0506126	0.120387		1.6361e-06	*
Vegetables	Bread		-0.0046	0.0099		-0.0240036	0.0148036		0.642116
Biscuits and pastries	Bread		-0.0601	0.0265		-0.112039	-0.00816095		0.02338
Fruit	Bread		-0.0227	0.0143		-0.0507275	0.00532749		0.111441
Breakfast cereals pasta and other cereals	Bread		0.1328	0.0254		0.0830169	0.182583		1.684e-07	*
Ready meals	Bread		-0.1771	0.0443		-0.263926	-0.0902736		6.305e-05	*
Milk yoghurt and eggs	Bread		-0.0356	0.0115		-0.0581396	-0.0130604		0.00197281
Sugar sweetened beverages	Bread		-0.0637	0.0338		-0.129947	0.00254678		0.0595582
Bread	Bread		-0.8771	0.0435		-0.962358	-0.791842		<1e-10	*
Processed meat	Bread		-0.0311	0.0202		-0.0706913	0.00849127		0.123277
Cheese and cream	Bread		0.0783	0.0264		0.026557	0.130043		0.00304872
Tea and coffee	Bread		0.0638	0.0341		-0.00303477	0.130635		0.0611422
Non sugar sweetened beverages	Bread		0.0044	0.0353		-0.0647867	0.0735867		0.899889
Fish and seafoods	Bread		-0.0618	0.0306		-0.121775	-0.0018251		0.0434493
Ice cream	Bread		-0.0507	0.0381		-0.125375	0.0239746		0.182755
Poultry	Bread		0.0428	0.0172		0.00908862	0.0765114		0.0130028
Red meat	Bread		-0.015	0.0139		-0.0422435	0.0122435		0.280583
Confectionery and snackfoods	Processed meat		-0.0785	0.0232		-0.123971	-0.0330288		0.000701932
Condiments and cooking ingredients	Processed meat		0.1457	0.0196		0.107285	0.184115		<1e-10	*
Vegetables	Processed meat		0.0616	0.0137		0.0347485	0.0884515		6.6153e-06	*
Biscuits and pastries	Processed meat		-0.0638	0.03		-0.122599	-0.00500108		0.0334973
Fruit	Processed meat		0.053	0.0219		0.0100768	0.0959232		0.0153012
Breakfast cereals pasta and other cereals	Processed meat		0.1424	0.0298		0.0839931	0.200807		1.7455e-06	*
Ready meals	Processed meat		-0.32	0.0615		-0.440538	-0.199462		1.931e-07	*
Milk yoghurt and eggs	Processed meat		0.0229	0.016		-0.00845942	0.0542594		0.151132
Sugar sweetened beverages	Processed meat		-0.2544	0.0449		-0.342402	-0.166398		1.47e-08	*
Bread	Processed meat		-0.0468	0.033		-0.111479	0.0178788		0.155842
Processed meat	Processed meat		-0.9487	0.0364		-1.02004	-0.877357		<1e-10	*
Cheese and cream	Processed meat		0.2141	0.0295		0.156281	0.271919		<1e-10	*
Tea and coffee	Processed meat		-0.0237	0.0407		-0.103471	0.0560705		0.561231
Non sugar sweetened beverages	Processed meat		-0.0232	0.0469		-0.115122	0.0687223		0.620919
Fish and seafoods	Processed meat		0.145	0.039		0.0685614	0.221439		0.000202075
Ice cream	Processed meat		-0.1467	0.046		-0.236858	-0.0565417		0.00143596
Poultry	Processed meat		-0.1064	0.0232		-0.151871	-0.0609288		4.6375e-06	*
Red meat	Processed meat		-0.0453	0.022		-0.0884192	-0.00218079		0.039737
Confectionery and snackfoods	Cheese and cream		-0.0146	0.0223		-0.0583072	0.0291072		0.512985
Condiments and cooking ingredients	Cheese and cream		0.0216	0.0215		-0.0205392	0.0637392		0.316369
Vegetables	Cheese and cream		0.0382	0.0123		0.0140924	0.0623076		0.00185698
Biscuits and pastries	Cheese and cream		0.0344	0.0318		-0.0279269	0.0967269		0.279905
Fruit	Cheese and cream		0.0429	0.0179		0.00781664	0.0779834		0.0163561
Breakfast cereals pasta and other cereals	Cheese and cream		-0.1436	0.0307		-0.203771	-0.0834291		2.7894e-06	*
Ready meals	Cheese and cream		-0.1145	0.0548		-0.221906	-0.00709397		0.0365809
Milk yoghurt and eggs	Cheese and cream		0.0597	0.0143		0.0316725	0.0877275		2.78697e-05	*
Sugar sweetened beverages	Cheese and cream		-0.0176	0.0417		-0.0993305	0.0641305		0.672223
Bread	Cheese and cream		0.1101	0.0366		0.0383653	0.181835		0.00263929
Processed meat	Cheese and cream		0.1763	0.0249		0.127497	0.225103		<1e-10	*
Cheese and cream	Cheese and cream		-1.0577	0.0443		-1.14453	-0.970874		<1e-10	*
Tea and coffee	Cheese and cream		-0.0087	0.0413		-0.0896465	0.0722465		0.83278
Non sugar sweetened beverages	Cheese and cream		-0.1455	0.0435		-0.230758	-0.0602416		0.000831083
Fish and seafoods	Cheese and cream		0.1274	0.0374		0.0540973	0.200703		0.000663238
Ice cream	Cheese and cream		-0.2017	0.0463		-0.292446	-0.110954		1.32935e-05	*
Poultry	Cheese and cream		-0.0702	0.0213		-0.111947	-0.0284528		0.000976463
Red meat	Cheese and cream		-0.0719	0.0174		-0.106003	-0.0377966		3.55698e-05	*
Confectionery and snackfoods	Tea and coffee		0.0236	0.0194		-0.0144233	0.0616233		0.224452
Condiments and cooking ingredients	Tea and coffee		-0.0188	0.0175		-0.0530994	0.0154994		0.284969
Vegetables	Tea and coffee		-0.0367	0.0112		-0.0586516	-0.0147484		0.00111001
Biscuits and pastries	Tea and coffee		-0.067	0.0262		-0.118351	-0.0156489		0.0106724
Fruit	Tea and coffee		0.0253	0.0168		-0.0076274	0.0582274		0.132351
Breakfast cereals pasta and other cereals	Tea and coffee		-0.0196	0.0262		-0.0709511	0.0317511		0.452696
Ready meals	Tea and coffee		-0.0082	0.0504		-0.106982	0.0905822		0.870072
Milk yoghurt and eggs	Tea and coffee		-0.1134	0.013		-0.13888	-0.0879205		<1e-10	*
Sugar sweetened beverages	Tea and coffee		0.1341	0.0376		0.0604054	0.207795		0.00036453
Bread	Tea and coffee		0.0522	0.0296		-0.00581493	0.110215		0.0774586
Processed meat	Tea and coffee		-0.0172	0.022		-0.0603192	0.0259192		0.433694
Cheese and cream	Tea and coffee		-0.0081	0.026		-0.0590591	0.0428591		0.755003
Tea and coffee	Tea and coffee		-0.6359	0.0499		-0.733702	-0.538098		<1e-10	*
Non sugar sweetened beverages	Tea and coffee		0.1414	0.0394		0.0641774	0.218623		0.000333772
Fish and seafoods	Tea and coffee		-0.0161	0.0331		-0.0809748	0.0487748		0.627836
Ice cream	Tea and coffee		-0.0394	0.0399		-0.117603	0.0388026		0.323057
Poultry	Tea and coffee		0.0313	0.0193		-0.00652731	0.0691273		0.104435
Red meat	Tea and coffee		-0.0255	0.0168		-0.0584274	0.0074274		0.129701
Confectionery and snackfoods	Non sugar sweetened beverages		-0.0937	0.0217		-0.136231	-0.0511688		1.53329e-05	*
Condiments and cooking ingredients	Non sugar sweetened beverages		0.0325	0.0181		-0.00297535	0.0679753		0.0722816
Vegetables	Non sugar sweetened beverages		0.038	0.0131		0.0123245	0.0636755		0.00380975
Biscuits and pastries	Non sugar sweetened beverages		0.0445	0.028		-0.010379	0.099379		0.112201
Fruit	Non sugar sweetened beverages		8e-04	0.0209		-0.0401632	0.0417632		0.968135
Breakfast cereals pasta and other cereals	Non sugar sweetened beverages		0.0451	0.0279		-0.009583	0.099783		0.106132
Ready meals	Non sugar sweetened beverages		-0.0093	0.0601		-0.127094	0.108494		0.876481
Milk yoghurt and eggs	Non sugar sweetened beverages		0.1055	0.0154		0.0753166	0.135683		<1e-10	*
Sugar sweetened beverages	Non sugar sweetened beverages		-0.027	0.0431		-0.111474	0.0574744		0.530934
Bread	Non sugar sweetened beverages		0.0069	0.03		-0.0518989	0.0656989		0.816997
Processed meat	Non sugar sweetened beverages		-0.0114	0.0248		-0.0600071	0.0372071		0.643781
Cheese and cream	Non sugar sweetened beverages		-0.0844	0.0268		-0.136927	-0.031873		0.00163961
Tea and coffee	Non sugar sweetened beverages		0.1448	0.0381		0.0701254	0.219475		0.000143116	*
Non sugar sweetened beverages	Non sugar sweetened beverages		-1.3909	0.0632		-1.51477	-1.26703		<1e-10	*
Fish and seafoods	Non sugar sweetened beverages		0.0346	0.0368		-0.0375267	0.106727		0.34718
Ice cream	Non sugar sweetened beverages		-0.0834	0.0428		-0.167286	0.000486459		0.0516247
Poultry	Non sugar sweetened beverages		0.0174	0.022		-0.0257192	0.0605192		0.429145
Red meat	Non sugar sweetened beverages		0.0034	0.021		-0.0377592	0.0445592		0.872191
Confectionery and snackfoods	Fish and seafoods		-0.115	0.0215		-0.157139	-0.0728608		9.21e-08	*
Condiments and cooking ingredients	Fish and seafoods		-0.0036	0.0186		-0.0400553	0.0328553		0.846489
Vegetables	Fish and seafoods		0.0301	0.0128		0.00501246	0.0551875		0.0187562
Biscuits and pastries	Fish and seafoods		-0.0835	0.0282		-0.138771	-0.028229		0.00303017
Fruit	Fish and seafoods		0.0453	0.0197		0.00668871	0.0839113		0.0214375
Breakfast cereals pasta and other cereals	Fish and seafoods		-0.2201	0.0284		-0.275763	-0.164437		<1e-10	*
Ready meals	Fish and seafoods		-0.2664	0.0579		-0.379882	-0.152918		4.1527e-06	*
Milk yoghurt and eggs	Fish and seafoods		-0.0081	0.0149		-0.0373035	0.0211035		0.588472
Sugar sweetened beverages	Fish and seafoods		0.0069	0.0423		-0.0760065	0.0898065		0.871081
Bread	Fish and seafoods		-0.065	0.031		-0.125759	-0.00424112		0.0363999
Processed meat	Fish and seafoods		0.0803	0.0246		0.0320849	0.128515		0.00111833
Cheese and cream	Fish and seafoods		0.0868	0.0275		0.032901	0.140699		0.00161503
Tea and coffee	Fish and seafoods		-0.0189	0.0385		-0.0943586	0.0565586		0.623196
Non sugar sweetened beverages	Fish and seafoods		0.0331	0.0444		-0.0539224	0.120122		0.455639
Fish and seafoods	Fish and seafoods		-0.325	0.0518		-0.426526	-0.223474		4e-10	*
Ice cream	Fish and seafoods		0.0849	0.0435		-0.000358434	0.170158		0.0507621
Poultry	Fish and seafoods		-0.1658	0.0217		-0.208331	-0.123269		<1e-10	*
Red meat	Fish and seafoods		0.0724	0.0199		0.0333967	0.111403		0.000280677
Confectionery and snackfoods	Ice cream		0.0351	0.0166		0.0025646	0.0676354		0.0347178
Condiments and cooking ingredients	Ice cream		-0.0278	0.0149		-0.0570035	0.00140346		0.0616222
Vegetables	Ice cream		-0.0308	0.0098		-0.0500076	-0.0115924		0.00162084
Biscuits and pastries	Ice cream		-0.0365	0.0224		-0.0804032	0.00740319		0.102497
Fruit	Ice cream		-0.0416	0.0145		-0.0700195	-0.0131805		0.00398486
Breakfast cereals pasta and other cereals	Ice cream		-0.007	0.0221		-0.0503152	0.0363152		0.750881
Ready meals	Ice cream		0.1703	0.0434		0.0852376	0.255362		8.81896e-05	*
Milk yoghurt and eggs	Ice cream		0.0086	0.0112		-0.0133516	0.0305516		0.446397
Sugar sweetened beverages	Ice cream		-0.0222	0.0321		-0.0851148	0.0407148		0.489108
Bread	Ice cream		-0.038	0.0248		-0.0866071	0.0106071		0.12565
Processed meat	Ice cream		-0.0634	0.0188		-0.100247	-0.0265527		0.000750985
Cheese and cream	Ice cream		-0.0979	0.0219		-0.140823	-0.0549768		7.8961e-06	*
Tea and coffee	Ice cream		-0.0334	0.03		-0.0921989	0.0253989		0.265544
Non sugar sweetened beverages	Ice cream		-0.0714	0.0335		-0.137059	-0.00574121		0.0329981
Fish and seafoods	Ice cream		0.0505	0.0283		-0.00496698	0.105967		0.074437
Ice cream	Ice cream		-0.4635	0.0476		-0.556794	-0.370206		<1e-10	*
Poultry	Ice cream		0.0027	0.0166		-0.0298354	0.0352354		0.871064
Red meat	Ice cream		-0.0007	0.015		-0.0300995	0.0286995		0.960809
Confectionery and snackfoods	Poultry		0.0119	0.0215		-0.0302392	0.0540392		0.580885
Condiments and cooking ingredients	Poultry		0.0545	0.0178		0.0196126	0.0893874		0.0022771
Vegetables	Poultry		0.0095	0.013		-0.0159795	0.0349795		0.46762
Biscuits and pastries	Poultry		0.0807	0.0276		0.026605	0.134795		0.00351986
Fruit	Poultry		0.0093	0.0208		-0.0314673	0.0500673		0.653597
Breakfast cereals pasta and other cereals	Poultry		0.0663	0.0276		0.012205	0.120395		0.0163399
Ready meals	Poultry		0.1449	0.061		0.0253422	0.264458		0.0174526
Milk yoghurt and eggs	Poultry		0.0075	0.0152		-0.0222915	0.0372915		0.62065
Sugar sweetened beverages	Poultry		-0.0306	0.0421		-0.113114	0.0519145		0.467793
Bread	Poultry		0.0672	0.0294		0.00957706	0.124823		0.0222421
Processed meat	Poultry		-0.1142	0.0246		-0.162415	-0.0659849		3.5473e-06	*
Cheese and cream	Poultry		-0.0875	0.0264		-0.139243	-0.035757		0.000914133
Tea and coffee	Poultry		0.0608	0.0374		-0.0125027	0.134103		0.103696
Non sugar sweetened beverages	Poultry		0.0247	0.0445		-0.0625184	0.111918		0.578451
Fish and seafoods	Poultry		-0.276	0.0362		-0.346951	-0.205049		<1e-10	*
Ice cream	Poultry		0.016	0.0421		-0.0665145	0.0985145		0.704198
Poultry	Poultry		-0.877	0.0305		-0.936779	-0.817221		<1e-10	*
Red meat	Poultry		-0.115	0.0217		-0.157531	-0.0724688		1.142e-07	*
Confectionery and snackfoods	Red meat		-0.0429	0.0354		-0.112283	0.0264827		0.225394
Condiments and cooking ingredients	Red meat		-0.091	0.0239		-0.137843	-0.0441569		0.00013688	*
Vegetables	Red meat		-0.111	0.0213		-0.152747	-0.0692528		1.942e-07	*
Biscuits and pastries	Red meat		-0.0338	0.0428		-0.117686	0.0500865		0.429545
Fruit	Red meat		0.0549	0.039		-0.0215386	0.131339		0.158449
Breakfast cereals pasta and other cereals	Red meat		0.0226	0.0371		-0.0501147	0.0953147		0.5431
Ready meals	Red meat		-0.283	0.1044		-0.48762	-0.0783798		0.00670373
Milk yoghurt and eggs	Red meat		0.0029	0.0243		-0.0447271	0.0505271		0.905304
Sugar sweetened beverages	Red meat		0.0312	0.0637		-0.0936497	0.15605		0.624588
Bread	Red meat		-0.0204	0.0378		-0.0944866	0.0536866		0.588933
Processed meat	Red meat		-0.0659	0.0383		-0.140967	0.00916662		0.0849711
Cheese and cream	Red meat		-0.1265	0.0348		-0.194707	-0.0582933		0.00027532
Tea and coffee	Red meat		-0.0547	0.0509		-0.154462	0.0450622		0.282655
Non sugar sweetened beverages	Red meat		0.0261	0.0661		-0.103454	0.155654		0.692853
Fish and seafoods	Red meat		0.2478	0.0523		0.145294	0.350306		2.1523e-06	*
Ice cream	Red meat		0.0411	0.0589		-0.0743419	0.156542		0.48513
Poultry	Red meat		-0.1755	0.0349		-0.243903	-0.107097		4.911e-07	*
Red meat	Red meat		-0.5946	0.0556		-0.703574	-0.485626		<1e-10	*

## Sheet: F
Marshallian compensated price elasticity estimates, standard errors, and 95% confidence intervals for 18 commonly consumed food groups, for the third socio-economic quintile
Change in demand	Change in price		Price elasticity			95% Confidence Interval			P value	Significance at α = 0.05 adjusting for multiple testing
			Estimate	Standard error		Lower	Upper
Confectionery and snackfoods	Confectionery and snackfoods		-0.4978	0.0794		-0.653421	-0.342179		4e-10	*
Condiments and cooking ingredients	Confectionery and snackfoods		-0.2046	0.0468		-0.296326	-0.112874		1.22812e-05	*
Vegetables	Confectionery and snackfoods		-0.1219	0.0436		-0.207354	-0.0364456		0.00511925
Biscuits and pastries	Confectionery and snackfoods		0.3954	0.0718		0.254675	0.536125		3.64e-08	*
Fruit	Confectionery and snackfoods		0.0076	0.0489		-0.0882422	0.103442		0.876939
Breakfast cereals pasta and other cereals	Confectionery and snackfoods		-0.0774	0.0637		-0.20225	0.0474497		0.223977
Ready meals	Confectionery and snackfoods		0.4002	0.1367		0.132273	0.668127		0.00341927
Milk yoghurt and eggs	Confectionery and snackfoods		0.079	0.0425		-0.00429847	0.162298		0.0633882
Sugar sweetened beverages	Confectionery and snackfoods		-0.1039	0.1153		-0.329884	0.122084		0.367343
Bread	Confectionery and snackfoods		0.1048	0.0672		-0.0269096	0.23651		0.118966
Processed meat	Confectionery and snackfoods		-0.1943	0.0605		-0.312878	-0.0757222		0.00132961
Cheese and cream	Confectionery and snackfoods		-0.2051	0.0624		-0.327402	-0.0827982		0.00101907
Tea and coffee	Confectionery and snackfoods		-0.1737	0.0934		-0.356761	0.00936064		0.0629534
Non sugar sweetened beverages	Confectionery and snackfoods		-0.1537	0.1124		-0.374	0.0666		0.171421
Fish and seafoods	Confectionery and snackfoods		-0.0248	0.0915		-0.204137	0.154537		0.786561
Ice cream	Confectionery and snackfoods		0.4209	0.1137		0.198052	0.643748		0.000214047
Poultry	Confectionery and snackfoods		-0.2653	0.0671		-0.396814	-0.133786		7.69928e-05	*
Red meat	Confectionery and snackfoods		-0.317	0.075		-0.463997	-0.170003		2.36793e-05	*
Confectionery and snackfoods	Condiments and cooking ingredients		-0.0884	0.0282		-0.143671	-0.033129		0.00173799
Condiments and cooking ingredients	Condiments and cooking ingredients		-0.8875	0.0332		-0.952571	-0.822429		<1e-10	*
Vegetables	Condiments and cooking ingredients		-0.0288	0.0176		-0.0632954	0.00569537		0.101129
Biscuits and pastries	Condiments and cooking ingredients		-0.1241	0.0366		-0.195835	-0.0523653		0.000697591
Fruit	Condiments and cooking ingredients		0.0645	0.0167		0.0317686	0.0972314		0.000115062	*
Breakfast cereals pasta and other cereals	Condiments and cooking ingredients		-0.3196	0.0321		-0.382515	-0.256685		<1e-10	*
Ready meals	Condiments and cooking ingredients		-0.1775	0.0702		-0.315089	-0.0399105		0.0114278
Milk yoghurt and eggs	Condiments and cooking ingredients		0.0329	0.0162		0.00114858	0.0646514		0.0423394
Sugar sweetened beverages	Condiments and cooking ingredients		0.0382	0.0477		-0.0552903	0.13169		0.423568
Bread	Condiments and cooking ingredients		0.0861	0.0363		0.0149533	0.157247		0.017798
Processed meat	Condiments and cooking ingredients		0.2256	0.0269		0.172877	0.278323		<1e-10	*
Cheese and cream	Condiments and cooking ingredients		0.0773	0.033		0.0126212	0.141979		0.0190296
Tea and coffee	Condiments and cooking ingredients		0.2418	0.0445		0.154582	0.329018		5.68e-08	*
Non sugar sweetened beverages	Condiments and cooking ingredients		0.141	0.0459		0.0510377	0.230962		0.0021349
Fish and seafoods	Condiments and cooking ingredients		-0.1412	0.0409		-0.221363	-0.0610375		0.00054746
Ice cream	Condiments and cooking ingredients		-0.0945	0.0536		-0.199554	0.0105541		0.0780318
Poultry	Condiments and cooking ingredients		0.0718	0.0274		0.018097	0.125503		0.00886224
Red meat	Condiments and cooking ingredients		-0.0562	0.0269		-0.108923	-0.00347697		0.0367818
Confectionery and snackfoods	Vegetables		-0.0396	0.0365		-0.111139	0.0319387		0.277521
Condiments and cooking ingredients	Vegetables		-0.0459	0.0261		-0.0970551	0.00525506		0.0792177
Vegetables	Vegetables		-0.7239	0.0311		-0.784855	-0.662945		<1e-10	*
Biscuits and pastries	Vegetables		-0.2386	0.0433		-0.323466	-0.153734		3.52e-08	*
Fruit	Vegetables		-0.078	0.0218		-0.120727	-0.0352728		0.000343456
Breakfast cereals pasta and other cereals	Vegetables		-0.1367	0.0327		-0.200791	-0.0726092		2.89326e-05	*
Ready meals	Vegetables		-0.0284	0.0965		-0.217537	0.160737		0.768233
Milk yoghurt and eggs	Vegetables		-0.0488	0.0203		-0.0885873	-0.00901273		0.0163465
Sugar sweetened beverages	Vegetables		0.0018	0.0552		-0.10639	0.10999		0.973792
Bread	Vegetables		-0.0948	0.0325		-0.158499	-0.0311012		0.00352033
Processed meat	Vegetables		0.1143	0.0299		0.0556971	0.172903		0.000132712	*
Cheese and cream	Vegetables		0.0563	0.0307		-0.00387089	0.116471		0.0671443
Tea and coffee	Vegetables		-0.0919	0.0454		-0.180882	-0.00291763		0.043123
Non sugar sweetened beverages	Vegetables		0.1021	0.0539		-0.00354206	0.207742		0.0581555
Fish and seafoods	Vegetables		0.0602	0.046		-0.0299583	0.150358		0.190489
Ice cream	Vegetables		0.0399	0.0605		-0.0786778	0.158478		0.509927
Poultry	Vegetables		0.0607	0.0355		-0.00887872	0.130279		0.0875603
Red meat	Vegetables		-0.0241	0.0408		-0.104067	0.0558665		0.554329
Confectionery and snackfoods	Biscuits and pastries		0.2082	0.0387		0.132349	0.284051		7.31e-08	*
Condiments and cooking ingredients	Biscuits and pastries		-0.1428	0.0318		-0.205127	-0.0804731		6.9843e-06	*
Vegetables	Biscuits and pastries		-0.1732	0.0273		-0.226707	-0.119693		2e-10	*
Biscuits and pastries	Biscuits and pastries		-0.6156	0.0642		-0.74143	-0.48977		<1e-10	*
Fruit	Biscuits and pastries		-0.0401	0.0301		-0.0990949	0.0188949		0.18295
Breakfast cereals pasta and other cereals	Biscuits and pastries		0.0091	0.0425		-0.0741985	0.0923985		0.830233
Ready meals	Biscuits and pastries		0.6589	0.0888		0.484855	0.832945		<1e-10	*
Milk yoghurt and eggs	Biscuits and pastries		0.0063	0.0266		-0.045835	0.058435		0.812559
Sugar sweetened beverages	Biscuits and pastries		0.0535	0.0729		-0.0893814	0.196381		0.463547
Bread	Biscuits and pastries		0.11	0.0477		0.0165097	0.20349		0.0211588
Processed meat	Biscuits and pastries		-0.1842	0.0381		-0.258875	-0.109525		1.3541e-06	*
Cheese and cream	Biscuits and pastries		-0.0927	0.043		-0.176978	-0.00842155		0.0308865
Tea and coffee	Biscuits and pastries		-0.1329	0.0613		-0.253046	-0.0127542		0.0302275
Non sugar sweetened beverages	Biscuits and pastries		-0.0152	0.0707		-0.153769	0.123369		0.830232
Fish and seafoods	Biscuits and pastries		0.1157	0.0584		0.0012381	0.230162		0.0476599
Ice cream	Biscuits and pastries		-0.0036	0.074		-0.148637	0.141437		0.961103
Poultry	Biscuits and pastries		-0.0447	0.0415		-0.126039	0.0366385		0.281282
Red meat	Biscuits and pastries		-0.2521	0.0443		-0.338926	-0.165274		1.28e-08	*
Confectionery and snackfoods	Fruit		0.0464	0.0372		-0.0265107	0.119311		0.211807
Condiments and cooking ingredients	Fruit		0.0521	0.0264		0.00035695	0.103843		0.0488558
Vegetables	Fruit		-0.0963	0.0236		-0.142555	-0.0500448		4.49076e-05	*
Biscuits and pastries	Fruit		-0.0168	0.0431		-0.101274	0.0676744		0.695525
Fruit	Fruit		-1.1416	0.0307		-1.20177	-1.08143		<1e-10	*
Breakfast cereals pasta and other cereals	Fruit		-0.2061	0.0332		-0.271171	-0.141029		5e-10	*
Ready meals	Fruit		-0.0634	0.1035		-0.266256	0.139456		0.540142
Milk yoghurt and eggs	Fruit		0.0331	0.0204		-0.00688327	0.0730833		0.105056
Sugar sweetened beverages	Fruit		0.3321	0.0557		0.22293	0.44127		2.6e-09	*
Bread	Fruit		-0.0782	0.0308		-0.138567	-0.0178331		0.0111401
Processed meat	Fruit		0.1145	0.0323		0.0511932	0.177807		0.000390558
Cheese and cream	Fruit		0.066	0.0304		0.00641709	0.125583		0.0297627
Tea and coffee	Fruit		-0.0109	0.0449		-0.0989024	0.0771024		0.808685
Non sugar sweetened beverages	Fruit		0.1674	0.0535		0.0625419	0.272258		0.00176357
Fish and seafoods	Fruit		0.1502	0.0467		0.0586697	0.24173		0.00130988
Ice cream	Fruit		-0.0849	0.0587		-0.19995	0.0301499		0.148162
Poultry	Fruit		-0.0291	0.0399		-0.107303	0.0491026		0.46684
Red meat	Fruit		0.0135	0.0479		-0.0803823	0.107382		0.777729
Confectionery and snackfoods	Breakfast cereals pasta and other cereals		-0.001	0.0249		-0.0498031	0.0478031		0.966757
Condiments and cooking ingredients	Breakfast cereals pasta and other cereals		-0.2016	0.0209		-0.242563	-0.160637		<1e-10	*
Vegetables	Breakfast cereals pasta and other cereals		-0.0556	0.0149		-0.0848035	-0.0263965		0.000187309
Biscuits and pastries	Breakfast cereals pasta and other cereals		0.0428	0.0316		-0.0191349	0.104735		0.175826
Fruit	Breakfast cereals pasta and other cereals		-0.0884	0.0143		-0.116427	-0.0603725		7e-10	*
Breakfast cereals pasta and other cereals	Breakfast cereals pasta and other cereals		-0.6143	0.0392		-0.691131	-0.537469		<1e-10	*
Ready meals	Breakfast cereals pasta and other cereals		0.2411	0.0611		0.121346	0.360854		7.9794e-05	*
Milk yoghurt and eggs	Breakfast cereals pasta and other cereals		-0.1101	0.014		-0.137539	-0.0826605		<1e-10	*
Sugar sweetened beverages	Breakfast cereals pasta and other cereals		0.2117	0.0419		0.129578	0.293822		4.362e-07	*
Bread	Breakfast cereals pasta and other cereals		0.0029	0.0312		-0.0582509	0.0640509		0.926596
Processed meat	Breakfast cereals pasta and other cereals		0.0555	0.0237		0.00904885	0.101951		0.0192278
Cheese and cream	Breakfast cereals pasta and other cereals		-0.0637	0.0282		-0.118971	-0.00842902		0.0240171
Tea and coffee	Breakfast cereals pasta and other cereals		0.012	0.039		-0.0644386	0.0884386		0.75904
Non sugar sweetened beverages	Breakfast cereals pasta and other cereals		0.1021	0.0402		0.0233094	0.180891		0.0110213
Fish and seafoods	Breakfast cereals pasta and other cereals		-0.2309	0.0361		-0.301655	-0.160145		2e-10	*
Ice cream	Breakfast cereals pasta and other cereals		-0.0281	0.0465		-0.119238	0.0630383		0.546107
Poultry	Breakfast cereals pasta and other cereals		0.1487	0.0243		0.101073	0.196327		9e-10	*
Red meat	Breakfast cereals pasta and other cereals		0.0203	0.0236		-0.0259552	0.0665552		0.389749
Confectionery and snackfoods	Ready meals		0.1071	0.049		0.0110618	0.203138		0.0289054
Condiments and cooking ingredients	Ready meals		-0.1606	0.0405		-0.239979	-0.0812215		7.36848e-05	*
Vegetables	Ready meals		-0.0844	0.0382		-0.159271	-0.00952938		0.0272164
Biscuits and pastries	Ready meals		0.4108	0.0589		0.295358	0.526242		<1e-10	*
Fruit	Ready meals		-0.0821	0.046		-0.172258	0.00805834		0.0746448
Breakfast cereals pasta and other cereals	Ready meals		0.1346	0.0539		0.0289579	0.240242		0.012505
Ready meals	Ready meals		0.675	0.161		0.359446	0.990554		2.74505e-05	*
Milk yoghurt and eggs	Ready meals		-0.0547	0.0394		-0.131923	0.0225226		0.164333
Sugar sweetened beverages	Ready meals		-0.0073	0.1051		-0.213292	0.198692		0.944929
Bread	Ready meals		-0.1235	0.0573		-0.235806	-0.0111941		0.0312582
Processed meat	Ready meals		-0.1334	0.0533		-0.237866	-0.0289339		0.0122483
Cheese and cream	Ready meals		-0.1973	0.0535		-0.302158	-0.0924419		0.000225667
Tea and coffee	Ready meals		-0.2163	0.0823		-0.377605	-0.054995		0.00855245
Non sugar sweetened beverages	Ready meals		0.012	0.1024		-0.1887	0.2127		0.90704
Fish and seafoods	Ready meals		-0.1396	0.0828		-0.301885	0.022685		0.0920637
Ice cream	Ready meals		0.313	0.0987		0.119552	0.506448		0.00151686
Poultry	Ready meals		-0.1932	0.0586		-0.308054	-0.0783461		0.000968359
Red meat	Ready meals		-0.3451	0.0649		-0.472302	-0.217898		1.039e-07	*
Confectionery and snackfoods	Milk yoghurt and eggs		0.1245	0.0382		0.0496294	0.199371		0.0011309
Condiments and cooking ingredients	Milk yoghurt and eggs		0.0122	0.0284		-0.043463	0.067863		0.668474
Vegetables	Milk yoghurt and eggs		-0.0842	0.0265		-0.136139	-0.032261		0.00147197
Biscuits and pastries	Milk yoghurt and eggs		0.066	0.0454		-0.0229824	0.154982		0.146226
Fruit	Milk yoghurt and eggs		0.0365	0.0246		-0.0117151	0.0847151		0.13886
Breakfast cereals pasta and other cereals	Milk yoghurt and eggs		-0.2874	0.0365		-0.358939	-0.215861		<1e-10	*
Ready meals	Milk yoghurt and eggs		0.0034	0.1034		-0.19926	0.20606		0.973598
Milk yoghurt and eggs	Milk yoghurt and eggs		-0.9612	0.0312		-1.02235	-0.900049		<1e-10	*
Sugar sweetened beverages	Milk yoghurt and eggs		0.1713	0.0625		0.0488023	0.293798		0.00610362
Bread	Milk yoghurt and eggs		-0.0827	0.0361		-0.153455	-0.0119453		0.0218234
Processed meat	Milk yoghurt and eggs		-0.0858	0.0348		-0.154007	-0.0175933		0.0137016
Cheese and cream	Milk yoghurt and eggs		0.0526	0.0343		-0.0146268	0.119827		0.124534
Tea and coffee	Milk yoghurt and eggs		-0.2292	0.051		-0.329158	-0.129242		6.9161e-06	*
Non sugar sweetened beverages	Milk yoghurt and eggs		0.2868	0.0605		0.168222	0.405378		2.1416e-06	*
Fish and seafoods	Milk yoghurt and eggs		-0.0042	0.0516		-0.105334	0.0969341		0.935294
Ice cream	Milk yoghurt and eggs		0.1274	0.0654		-0.000781646	0.255582		0.0513533
Poultry	Milk yoghurt and eggs		-0.0709	0.0418		-0.152826	0.0110265		0.0898446
Red meat	Milk yoghurt and eggs		-0.0355	0.0484		-0.130362	0.0593623		0.463355
Confectionery and snackfoods	Sugar sweetened beverages		-0.0161	0.0281		-0.071175	0.038975		0.567074
Condiments and cooking ingredients	Sugar sweetened beverages		0.0104	0.0212		-0.0311512	0.0519512		0.623191
Vegetables	Sugar sweetened beverages		-0.0044	0.0179		-0.0394834	0.0306834		0.806669
Biscuits and pastries	Sugar sweetened beverages		0.0418	0.0337		-0.0242508	0.107851		0.214848
Fruit	Sugar sweetened beverages		0.1072	0.016		0.0758406	0.138559		<1e-10	*
Breakfast cereals pasta and other cereals	Sugar sweetened beverages		0.1284	0.028		0.073521	0.183279		4.4633e-06	*
Ready meals	Sugar sweetened beverages		0.0315	0.075		-0.115497	0.178497		0.674146
Milk yoghurt and eggs	Sugar sweetened beverages		0.0501	0.0155		0.0197206	0.0804794		0.00125153
Sugar sweetened beverages	Sugar sweetened beverages		-1.3037	0.0625		-1.4262	-1.1812		<1e-10	*
Bread	Sugar sweetened beverages		-0.0395	0.0283		-0.094967	0.015967		0.163632
Processed meat	Sugar sweetened beverages		-0.1273	0.025		-0.176299	-0.0783009		3.539e-07	*
Cheese and cream	Sugar sweetened beverages		-0.0537	0.0265		-0.105639	-0.00176095		0.0426498
Tea and coffee	Sugar sweetened beverages		0.0508	0.0386		-0.0248546	0.126455		0.188295
Non sugar sweetened beverages	Sugar sweetened beverages		0.088	0.0433		0.00313356	0.172866		0.0419775
Fish and seafoods	Sugar sweetened beverages		-0.0055	0.0381		-0.0801746	0.0691746		0.884609
Ice cream	Sugar sweetened beverages		-0.0577	0.0485		-0.152758	0.0373583		0.234426
Poultry	Sugar sweetened beverages		-0.0781	0.0282		-0.133371	-0.022829		0.00569097
Red meat	Sugar sweetened beverages		-0.0159	0.031		-0.0766589	0.0448589		0.608343
Confectionery and snackfoods	Bread		0.0519	0.0213		0.0101528	0.0936472		0.0151437
Condiments and cooking ingredients	Bread		0.0323	0.019		-0.00493932	0.0695393		0.0886355
Vegetables	Bread		-0.0416	0.0126		-0.0662955	-0.0169045		0.000996018
Biscuits and pastries	Bread		0.0881	0.029		0.031261	0.144939		0.00237578
Fruit	Bread		-0.0297	0.0118		-0.0528276	-0.00657242		0.0118187
Breakfast cereals pasta and other cereals	Bread		-0.0079	0.0253		-0.0574871	0.0416871		0.754838
Ready meals	Bread		-0.0651	0.0521		-0.167214	0.0370141		0.211337
Milk yoghurt and eggs	Bread		-0.0269	0.0119		-0.0502236	-0.00357643		0.0238346
Sugar sweetened beverages	Bread		-0.0515	0.036		-0.122059	0.0190587		0.152242
Bread	Bread		-0.7888	0.0422		-0.87151	-0.70609		<1e-10	*
Processed meat	Bread		0.0131	0.021		-0.0280592	0.0542592		0.532913
Cheese and cream	Bread		0.0237	0.0265		-0.028239	0.075639		0.371342
Tea and coffee	Bread		-0.0368	0.035		-0.105399	0.0317987		0.29381
Non sugar sweetened beverages	Bread		-0.013	0.0343		-0.0802268	0.0542268		0.705632
Fish and seafoods	Bread		-0.0947	0.0311		-0.155655	-0.0337451		0.00234207
Ice cream	Bread		-0.0957	0.0411		-0.176255	-0.0151455		0.0198473
Poultry	Bread		0.0653	0.0208		0.0245327	0.106067		0.00166476
Red meat	Bread		-0.0466	0.0203		-0.0863873	-0.00681273		0.0217886
Confectionery and snackfoods	Processed meat		-0.0652	0.0278		-0.119687	-0.010713		0.0189843
Condiments and cooking ingredients	Processed meat		0.171	0.0215		0.128861	0.213139		<1e-10	*
Vegetables	Processed meat		0.0575	0.0168		0.0245726	0.0904274		0.000647222
Biscuits and pastries	Processed meat		-0.1384	0.0336		-0.204255	-0.0725452		3.80457e-05	*
Fruit	Processed meat		0.0847	0.0162		0.0529486	0.116451		1.742e-07	*
Breakfast cereals pasta and other cereals	Processed meat		0.0651	0.0288		0.00865304	0.121547		0.0239743
Ready meals	Processed meat		-0.1019	0.0715		-0.242037	0.0382374		0.154
Milk yoghurt and eggs	Processed meat		-0.0286	0.0156		-0.0591754	0.00197544		0.0674569
Sugar sweetened beverages	Processed meat		-0.2361	0.0452		-0.32469	-0.14751		1.773e-07	*
Bread	Processed meat		0.0341	0.0309		-0.0264629	0.0946629		0.270295
Processed meat	Processed meat		-0.9448	0.0358		-1.01497	-0.874633		<1e-10	*
Cheese and cream	Processed meat		0.2242	0.0286		0.168145	0.280255		<1e-10	*
Tea and coffee	Processed meat		-0.0037	0.0405		-0.0830785	0.0756785		0.926866
Non sugar sweetened beverages	Processed meat		-0.0544	0.0435		-0.139658	0.0308584		0.211149
Fish and seafoods	Processed meat		0.0543	0.0391		-0.0223346	0.130935		0.164445
Ice cream	Processed meat		-0.2454	0.0499		-0.343202	-0.147598		8.798e-07	*
Poultry	Processed meat		-0.0563	0.0278		-0.110787	-0.001813		0.0429599
Red meat	Processed meat		-0.0813	0.0295		-0.139119	-0.0234811		0.00581769
Confectionery and snackfoods	Cheese and cream		-0.0648	0.0264		-0.116543	-0.013057		0.0140266
Condiments and cooking ingredients	Cheese and cream		0.0468	0.023		0.00172083	0.0918792		0.0422404
Vegetables	Cheese and cream		0.0201	0.0154		-0.0100834	0.0502834		0.192059
Biscuits and pastries	Cheese and cream		-0.0448	0.0347		-0.112811	0.0232108		0.197173
Fruit	Cheese and cream		0.0459	0.0143		0.0178725	0.0739275		0.00129097
Breakfast cereals pasta and other cereals	Cheese and cream		-0.0741	0.0306		-0.134075	-0.0141251		0.0154198
Ready meals	Cheese and cream		-0.1712	0.0646		-0.297814	-0.0445863		0.00805701
Milk yoghurt and eggs	Cheese and cream		0.0359	0.0144		0.00767652	0.0641235		0.012397
Sugar sweetened beverages	Cheese and cream		-0.0875	0.0436		-0.172954	-0.00204557		0.0447584
Bread	Cheese and cream		0.0414	0.0355		-0.0281787	0.110979		0.243321
Processed meat	Cheese and cream		0.1948	0.0256		0.144625	0.244975		<1e-10	*
Cheese and cream	Cheese and cream		-0.9469	0.0444		-1.03392	-0.859878		<1e-10	*
Tea and coffee	Cheese and cream		0.0806	0.0423		-0.00230648	0.163506		0.0565315
Non sugar sweetened beverages	Cheese and cream		-0.0294	0.0419		-0.111522	0.0527225		0.483224
Fish and seafoods	Cheese and cream		0.0738	0.038		-0.000678632	0.148279		0.0522057
Ice cream	Cheese and cream		-0.2016	0.0501		-0.299794	-0.103406		5.7402e-05	*
Poultry	Cheese and cream		0.0574	0.0252		0.00800891	0.106791		0.0229573
Red meat	Cheese and cream		-0.0984	0.0245		-0.146419	-0.0503809		5.75849e-05	*
Confectionery and snackfoods	Tea and coffee		-0.0301	0.0231		-0.0753752	0.0151752		0.192421
Condiments and cooking ingredients	Tea and coffee		0.0901	0.0188		0.0532527	0.126947		1.7432e-06	*
Vegetables	Tea and coffee		-0.0296	0.0141		-0.0572355	-0.00196451		0.0355965
Biscuits and pastries	Tea and coffee		-0.047	0.0289		-0.103643	0.00964296		0.103426
Fruit	Tea and coffee		0.0011	0.0129		-0.0241835	0.0263835		0.934825
Breakfast cereals pasta and other cereals	Tea and coffee		0.0018	0.0253		-0.0477871	0.0513871		0.943295
Ready meals	Tea and coffee		-0.1135	0.0586		-0.228354	0.00135389		0.0530411
Milk yoghurt and eggs	Tea and coffee		-0.0576	0.0129		-0.0828835	-0.0323165		8.0089e-06	*
Sugar sweetened beverages	Tea and coffee		0.0512	0.0382		-0.0236706	0.126071		0.181056
Bread	Tea and coffee		-0.0259	0.0276		-0.079995	0.028195		0.348731
Processed meat	Tea and coffee		-0.0065	0.0219		-0.0494232	0.0364232		0.765522
Cheese and cream	Tea and coffee		0.045	0.0252		-0.00439109	0.0943911		0.0740568
Tea and coffee	Tea and coffee		-0.5172	0.0496		-0.614414	-0.419986		<1e-10	*
Non sugar sweetened beverages	Tea and coffee		0.0079	0.0369		-0.0644227	0.0802227		0.830868
Fish and seafoods	Tea and coffee		0.0585	0.033		-0.00617881	0.123179		0.0767259
Ice cream	Tea and coffee		-0.0652	0.0425		-0.148498	0.0180985		0.125608
Poultry	Tea and coffee		-0.021	0.0229		-0.0658832	0.0238832		0.357308
Red meat	Tea and coffee		-0.0333	0.0233		-0.0789672	0.0123672		0.152948
Confectionery and snackfoods	Non sugar sweetened beverages		-0.0324	0.0293		-0.0898269	0.0250269		0.269148
Condiments and cooking ingredients	Non sugar sweetened beverages		0.049	0.0219		0.00607679	0.0919232		0.0254073
Vegetables	Non sugar sweetened beverages		0.0173	0.0188		-0.0195473	0.0541473		0.357981
Biscuits and pastries	Non sugar sweetened beverages		0.0077	0.0348		-0.0605067	0.0759067		0.824124
Fruit	Non sugar sweetened beverages		0.0554	0.0169		0.0222766	0.0885234		0.00103065
Breakfast cereals pasta and other cereals	Non sugar sweetened beverages		0.0577	0.0288		0.00125304	0.114147		0.0448559
Ready meals	Non sugar sweetened beverages		0.0556	0.078		-0.0972772	0.208477		0.476053
Milk yoghurt and eggs	Non sugar sweetened beverages		0.0836	0.0163		0.0516526	0.115547		2.85e-07	*
Sugar sweetened beverages	Non sugar sweetened beverages		0.0901	0.0466		-0.00123432	0.181434		0.0531844
Bread	Non sugar sweetened beverages		-0.0124	0.0289		-0.069043	0.044243		0.667139
Processed meat	Non sugar sweetened beverages		-0.0397	0.0259		-0.0904631	0.0110631		0.125193
Cheese and cream	Non sugar sweetened beverages		-0.0258	0.0273		-0.079307	0.027707		0.345417
Tea and coffee	Non sugar sweetened beverages		0.0029	0.0401		-0.0756946	0.0814946		0.942703
Non sugar sweetened beverages	Non sugar sweetened beverages		-1.6119	0.0628		-1.73499	-1.48881		<1e-10	*
Fish and seafoods	Non sugar sweetened beverages		-0.0083	0.0394		-0.0855226	0.0689226		0.833527
Ice cream	Non sugar sweetened beverages		0.0318	0.0503		-0.0667862	0.130386		0.526752
Poultry	Non sugar sweetened beverages		-0.0391	0.0296		-0.0971149	0.0189149		0.186453
Red meat	Non sugar sweetened beverages		0.007	0.0328		-0.0572868	0.0712868		0.83181
Confectionery and snackfoods	Fish and seafoods		0	0.028		-0.054879	0.054879		0.998712
Condiments and cooking ingredients	Fish and seafoods		-0.0858	0.0223		-0.129507	-0.0420928		0.000115857	*
Vegetables	Fish and seafoods		0.0016	0.0181		-0.0338753	0.0370753		0.928194
Biscuits and pastries	Fish and seafoods		0.0845	0.0338		0.0182532	0.150747		0.0123888
Fruit	Fish and seafoods		0.052	0.0179		0.0169166	0.0870834		0.0037253
Breakfast cereals pasta and other cereals	Fish and seafoods		-0.1949	0.0301		-0.253895	-0.135905		1e-10	*
Ready meals	Fish and seafoods		-0.0875	0.0734		-0.231361	0.0563614		0.233594
Milk yoghurt and eggs	Fish and seafoods		-0.007	0.017		-0.0403194	0.0263194		0.678615
Sugar sweetened beverages	Fish and seafoods		-0.0148	0.0489		-0.110642	0.0810422		0.76263
Bread	Fish and seafoods		-0.1003	0.0311		-0.161255	-0.0393451		0.00126469
Processed meat	Fish and seafoods		0.0197	0.0271		-0.033415	0.072815		0.468431
Cheese and cream	Fish and seafoods		0.04	0.029		-0.016839	0.096839		0.167491
Tea and coffee	Fish and seafoods		0.0607	0.0423		-0.0222065	0.143606		0.151299
Non sugar sweetened beverages	Fish and seafoods		-0.0151	0.047		-0.107218	0.0770183		0.748564
Fish and seafoods	Fish and seafoods		-0.4235	0.0584		-0.537962	-0.309038		<1e-10	*
Ice cream	Fish and seafoods		0.2167	0.0513		0.116154	0.317246		2.3841e-05	*
Poultry	Fish and seafoods		-0.2481	0.0292		-0.305331	-0.190869		<1e-10	*
Red meat	Fish and seafoods		-0.0211	0.0311		-0.0820549	0.0398549		0.498043
Confectionery and snackfoods	Ice cream		0.0895	0.0227		0.0450088	0.133991		7.89169e-05	*
Condiments and cooking ingredients	Ice cream		-0.0463	0.0182		-0.0819713	-0.0106287		0.0110951
Vegetables	Ice cream		-0.0105	0.015		-0.0398995	0.0188995		0.482878
Biscuits and pastries	Ice cream		7e-04	0.0278		-0.053787	0.055187		0.979011
Fruit	Ice cream		-0.031	0.0148		-0.0600075	-0.00199253		0.0367679
Breakfast cereals pasta and other cereals	Ice cream		-0.0302	0.0241		-0.0774351	0.0170351		0.210176
Ready meals	Ice cream		0.2057	0.0561		0.095746	0.315654		0.000246253
Milk yoghurt and eggs	Ice cream		0.0169	0.0139		-0.0103435	0.0441435		0.22223
Sugar sweetened beverages	Ice cream		-0.0549	0.0394		-0.132123	0.0223226		0.16281
Bread	Ice cream		-0.0701	0.026		-0.121059	-0.0191409		0.00696988
Processed meat	Ice cream		-0.1149	0.0218		-0.157627	-0.0721728		1.369e-07	*
Cheese and cream	Ice cream		-0.1068	0.024		-0.153839	-0.0597609		8.2749e-06	*
Tea and coffee	Ice cream		-0.0652	0.0344		-0.132623	0.00222276		0.0577614
Non sugar sweetened beverages	Ice cream		0.013	0.0381		-0.0616746	0.0876746		0.733191
Fish and seafoods	Ice cream		0.1303	0.0328		0.0660132	0.194587		7.18307e-05	*
Ice cream	Ice cream		-0.5051	0.0583		-0.619366	-0.390834		<1e-10	*
Poultry	Ice cream		-0.0599	0.0234		-0.105763	-0.0140368		0.0104835
Red meat	Ice cream		-0.0545	0.0246		-0.102715	-0.00628489		0.0269542
Confectionery and snackfoods	Poultry		-0.0942	0.0311		-0.155155	-0.0332451		0.00241766
Condiments and cooking ingredients	Poultry		0.0661	0.0222		0.0225888	0.109611		0.00290154
Vegetables	Poultry		0.0436	0.0196		0.00518471	0.0820153		0.0262429
Biscuits and pastries	Poultry		0.008	0.0364		-0.0633427	0.0793427		0.826527
Fruit	Poultry		0.0096	0.0203		-0.0301873	0.0493873		0.636622
Breakfast cereals pasta and other cereals	Poultry		0.1928	0.0295		0.134981	0.250619		1e-10	*
Ready meals	Poultry		-0.1818	0.0799		-0.338401	-0.0251989		0.0229053
Milk yoghurt and eggs	Poultry		-0.0097	0.0186		-0.0461553	0.0267553		0.601101
Sugar sweetened beverages	Poultry		-0.1365	0.0505		-0.235478	-0.0375218		0.00687441
Bread	Poultry		0.1288	0.0302		0.0696091	0.187991		2.04685e-05	*
Processed meat	Poultry		-0.0473	0.0279		-0.101983	0.007383		0.0906097
Cheese and cream	Poultry		0.0828	0.0281		0.027725	0.137875		0.00322111
Tea and coffee	Poultry		-0.0204	0.042		-0.102718	0.0619185		0.62822
Non sugar sweetened beverages	Poultry		-0.043	0.0492		-0.13943	0.0534302		0.381276
Fish and seafoods	Poultry		-0.3623	0.0421		-0.444814	-0.279786		<1e-10	*
Ice cream	Poultry		-0.1008	0.0535		-0.205658	0.00405807		0.0592473
Poultry	Poultry		-0.7605	0.0435		-0.845758	-0.675242		<1e-10	*
Red meat	Poultry		-0.0078	0.0365		-0.0793387	0.0637387		0.830985
Confectionery and snackfoods	Red meat		-0.1888	0.0583		-0.303066	-0.0745341		0.00119446
Condiments and cooking ingredients	Red meat		-0.0391	0.0362		-0.110051	0.0318507		0.279521
Vegetables	Red meat		0.0206	0.0372		-0.0523107	0.0935107		0.57885
Biscuits and pastries	Red meat		-0.3225	0.0648		-0.449506	-0.195494		6.486e-07	*
Fruit	Red meat		0.0811	0.0416		-0.000434502	0.162635		0.0514161
Breakfast cereals pasta and other cereals	Red meat		0.0758	0.0466		-0.0155343	0.167134		0.104391
Ready meals	Red meat		-0.6765	0.1493		-0.969123	-0.383877		5.8392e-06	*
Milk yoghurt and eggs	Red meat		0.036	0.0361		-0.0347547	0.106755		0.318518
Sugar sweetened beverages	Red meat		-0.0083	0.0915		-0.187637	0.171037		0.928143
Bread	Red meat		-0.0642	0.0475		-0.157298	0.0288983		0.176114
Processed meat	Red meat		-0.1063	0.0494		-0.203122	-0.00947778		0.0314226
Cheese and cream	Red meat		-0.1467	0.0442		-0.23333	-0.0600696		0.000898966
Tea and coffee	Red meat		-0.055	0.0697		-0.191609	0.0816095		0.430332
Non sugar sweetened beverages	Red meat		0.0925	0.0901		-0.0840928	0.269093		0.304444
Fish and seafoods	Red meat		0.021	0.074		-0.124037	0.166037		0.776227
Ice cream	Red meat		-0.1285	0.0928		-0.310385	0.0533847		0.166087
Poultry	Red meat		0.0048	0.0614		-0.115542	0.125142		0.937766
Red meat	Red meat		-0.3229	0.0931		-0.505373	-0.140427		0.000520739

## Sheet: G
Marshallian compensated price elasticity estimates, standard errors, and 95% confidence intervals for 18 commonly consumed food groups, for the fourth socio-economic quintile
Change in demand	Change in price		Price elasticity			95% Confidence Interval			P value	Significance at α = 0.05 adjusting for multiple testing
			Estimate	Standard error		Lower	Upper
Confectionery and snackfoods	Confectionery and snackfoods		-0.59	0.0682		-0.72367	-0.45633		<1e-10	*
Condiments and cooking ingredients	Confectionery and snackfoods		-0.1053	0.0427		-0.18899	-0.0216095		0.0137296
Vegetables	Confectionery and snackfoods		-0.0406	0.0387		-0.116451	0.0352506		0.294624
Biscuits and pastries	Confectionery and snackfoods		0.3266	0.0691		0.191166	0.462034		2.2772e-06	*
Fruit	Confectionery and snackfoods		0.1175	0.0439		0.0314576	0.203542		0.00742453
Breakfast cereals pasta and other cereals	Confectionery and snackfoods		-0.0737	0.058		-0.187378	0.0399779		0.203533
Ready meals	Confectionery and snackfoods		0.3732	0.1377		0.103313	0.643087		0.0067358
Milk yoghurt and eggs	Confectionery and snackfoods		0.1754	0.039		0.0989614	0.251839		6.9697e-06	*
Sugar sweetened beverages	Confectionery and snackfoods		-0.1385	0.1061		-0.346452	0.0694522		0.191855
Bread	Confectionery and snackfoods		0.0211	0.0649		-0.106102	0.148302		0.745712
Processed meat	Confectionery and snackfoods		-0.2206	0.0555		-0.329378	-0.111822		7.15024e-05	*
Cheese and cream	Confectionery and snackfoods		-0.1595	0.055		-0.267298	-0.051702		0.00374366
Tea and coffee	Confectionery and snackfoods		0.2479	0.0866		0.0781671	0.417633		0.00418768
Non sugar sweetened beverages	Confectionery and snackfoods		-0.3089	0.1006		-0.506072	-0.111728		0.00213816
Fish and seafoods	Confectionery and snackfoods		-0.2373	0.0782		-0.390569	-0.0840308		0.00241591
Ice cream	Confectionery and snackfoods		0.2167	0.1032		0.0144317	0.418968		0.035674
Poultry	Confectionery and snackfoods		-0.2279	0.0649		-0.355102	-0.100698		0.00044988
Red meat	Confectionery and snackfoods		-0.4699	0.0825		-0.631597	-0.308203		1.24e-08	*
Confectionery and snackfoods	Condiments and cooking ingredients		-0.029	0.026		-0.0799591	0.0219591		0.264994
Condiments and cooking ingredients	Condiments and cooking ingredients		-0.8196	0.0334		-0.885063	-0.754137		<1e-10	*
Vegetables	Condiments and cooking ingredients		-0.0859	0.0169		-0.119023	-0.0527766		3.522e-07	*
Biscuits and pastries	Condiments and cooking ingredients		-0.0748	0.0384		-0.150063	0.000462618		0.0514444
Fruit	Condiments and cooking ingredients		0.0233	0.0187		-0.0133513	0.0599513		0.213184
Breakfast cereals pasta and other cereals	Condiments and cooking ingredients		-0.3247	0.0317		-0.386831	-0.262569		<1e-10	*
Ready meals	Condiments and cooking ingredients		-0.1775	0.0759		-0.326261	-0.0287387		0.0193128
Milk yoghurt and eggs	Condiments and cooking ingredients		0.0321	0.0184		-0.00396334	0.0681633		0.0814591
Sugar sweetened beverages	Condiments and cooking ingredients		0.1262	0.0513		0.0256538	0.226746		0.0138548
Bread	Condiments and cooking ingredients		0.0862	0.0381		0.0115254	0.160875		0.0238232
Processed meat	Condiments and cooking ingredients		0.154	0.0272		0.100689	0.207311		1.5e-08	*
Cheese and cream	Condiments and cooking ingredients		0.0235	0.0321		-0.0394148	0.0864148		0.464104
Tea and coffee	Condiments and cooking ingredients		-0.1231	0.0454		-0.212082	-0.0341176		0.00668825
Non sugar sweetened beverages	Condiments and cooking ingredients		0.2507	0.0471		0.158386	0.343014		9.99e-08	*
Fish and seafoods	Condiments and cooking ingredients		-0.0867	0.0376		-0.160395	-0.0130054		0.021144
Ice cream	Condiments and cooking ingredients		-0.0081	0.0536		-0.113154	0.0969541		0.879852
Poultry	Condiments and cooking ingredients		0.0438	0.0304		-0.0157829	0.103383		0.149232
Red meat	Condiments and cooking ingredients		0.0047	0.0363		-0.0664467	0.0758467		0.896215
Confectionery and snackfoods	Vegetables		0.0293	0.0324		-0.0342028	0.0928028		0.365562
Condiments and cooking ingredients	Vegetables		-0.1337	0.0254		-0.183483	-0.0839169		1.423e-07	*
Vegetables	Vegetables		-0.7492	0.0289		-0.805843	-0.692557		<1e-10	*
Biscuits and pastries	Vegetables		-0.2064	0.0442		-0.29303	-0.11977		3.0579e-06	*
Fruit	Vegetables		-0.0391	0.0241		-0.0863351	0.00813513		0.105317
Breakfast cereals pasta and other cereals	Vegetables		-0.1431	0.0313		-0.204447	-0.0817531		4.9345e-06	*
Ready meals	Vegetables		0.0479	0.1047		-0.157308	0.253108		0.646845
Milk yoghurt and eggs	Vegetables		-0.0959	0.0246		-0.144115	-0.0476849		9.39986e-05	*
Sugar sweetened beverages	Vegetables		0.026	0.0591		-0.0898339	0.141834		0.659875
Bread	Vegetables		-0.0967	0.0345		-0.164319	-0.0290812		0.00503093
Processed meat	Vegetables		0.045	0.0305		-0.0147789	0.104779		0.140366
Cheese and cream	Vegetables		-0.0296	0.029		-0.086439	0.027239		0.30821
Tea and coffee	Vegetables		-0.1177	0.0471		-0.210014	-0.0253857		0.0125298
Non sugar sweetened beverages	Vegetables		0.2153	0.0541		0.109266	0.321334		6.90809e-05	*
Fish and seafoods	Vegetables		-0.0049	0.0417		-0.0866305	0.0768305		0.905894
Ice cream	Vegetables		-0.0641	0.0584		-0.178562	0.0503619		0.272374
Poultry	Vegetables		0.0981	0.0407		0.0183295	0.177871		0.0160909
Red meat	Vegetables		0.0336	0.0565		-0.077138	0.144338		0.55203
Confectionery and snackfoods	Biscuits and pastries		0.1617	0.0364		0.0903573	0.233043		8.6729e-06	*
Condiments and cooking ingredients	Biscuits and pastries		-0.0981	0.0318		-0.160427	-0.0357731		0.00203612
Vegetables	Biscuits and pastries		-0.1461	0.0265		-0.198039	-0.094161		3.61e-08	*
Biscuits and pastries	Biscuits and pastries		-0.5299	0.0671		-0.661414	-0.398386		<1e-10	*
Fruit	Biscuits and pastries		0.0123	0.0301		-0.0466949	0.0712949		0.682909
Breakfast cereals pasta and other cereals	Biscuits and pastries		0.1042	0.0429		0.0201175	0.188282		0.0151283
Ready meals	Biscuits and pastries		0.4651	0.0935		0.281843	0.648357		6.602e-07	*
Milk yoghurt and eggs	Biscuits and pastries		0.1041	0.0275		0.050201	0.157999		0.000151406	*
Sugar sweetened beverages	Biscuits and pastries		0.1121	0.0748		-0.0345053	0.258705		0.133777
Bread	Biscuits and pastries		0.0236	0.0494		-0.0732222	0.120422		0.632391
Processed meat	Biscuits and pastries		-0.2461	0.0391		-0.322735	-0.169465		3e-10	*
Cheese and cream	Biscuits and pastries		-0.081	0.0418		-0.162926	0.000926495		0.0527691
Tea and coffee	Biscuits and pastries		0.1289	0.0631		0.00522627	0.252574		0.041192
Non sugar sweetened beverages	Biscuits and pastries		-0.1602	0.0711		-0.299553	-0.0208466		0.0241979
Fish and seafoods	Biscuits and pastries		-0.0778	0.0555		-0.186578	0.030978		0.161337
Ice cream	Biscuits and pastries		0.0698	0.0743		-0.0758253	0.215425		0.347605
Poultry	Biscuits and pastries		-0.0942	0.0441		-0.180634	-0.00776559		0.0327398
Red meat	Biscuits and pastries		-0.325	0.0529		-0.428682	-0.221318		8e-10	*
Confectionery and snackfoods	Fruit		0.1191	0.0379		0.0448174	0.193383		0.0016566
Condiments and cooking ingredients	Fruit		-0.0196	0.0313		-0.0809469	0.0417469		0.531811
Vegetables	Fruit		-0.0856	0.027		-0.138519	-0.032681		0.00150677
Biscuits and pastries	Fruit		0.0505	0.0497		-0.0469102	0.14791		0.309442
Fruit	Fruit		-0.9599	0.0526		-1.06299	-0.856806		<1e-10	*
Breakfast cereals pasta and other cereals	Fruit		-0.1279	0.0406		-0.207475	-0.0483255		0.00162643
Ready meals	Fruit		0.4508	0.1227		0.210312	0.691288		0.000238536
Milk yoghurt and eggs	Fruit		0.0943	0.0333		0.0290332	0.159567		0.00458663
Sugar sweetened beverages	Fruit		0.4277	0.0747		0.281291	0.574109		1.03e-08	*
Bread	Fruit		-0.1851	0.0442		-0.27173	-0.0984696		2.80008e-05	*
Processed meat	Fruit		-0.0353	0.0443		-0.122126	0.0515264		0.42602
Cheese and cream	Fruit		0.0388	0.0365		-0.0327387	0.110339		0.287194
Tea and coffee	Fruit		-0.0305	0.0609		-0.149862	0.0888618		0.61678
Non sugar sweetened beverages	Fruit		0.02	0.0806		-0.137973	0.177973		0.803541
Fish and seafoods	Fruit		0.1327	0.0579		0.0192181	0.246182		0.0217581
Ice cream	Fruit		-0.0395	0.0727		-0.181989	0.102989		0.587017
Poultry	Fruit		-0.2224	0.0569		-0.333922	-0.110878		9.3257e-05	*
Red meat	Fruit		-0.2615	0.0793		-0.416925	-0.106075		0.000979661
Confectionery and snackfoods	Breakfast cereals pasta and other cereals		-0.0102	0.0228		-0.0548872	0.0344872		0.654057
Condiments and cooking ingredients	Breakfast cereals pasta and other cereals		-0.2069	0.0207		-0.247471	-0.166329		<1e-10	*
Vegetables	Breakfast cereals pasta and other cereals		-0.0622	0.0145		-0.0906195	-0.0337805		1.83745e-05	*
Biscuits and pastries	Breakfast cereals pasta and other cereals		0.1166	0.0331		0.0517252	0.181475		0.000425187
Fruit	Breakfast cereals pasta and other cereals		-0.043	0.0162		-0.0747514	-0.0112486		0.00772794
Breakfast cereals pasta and other cereals	Breakfast cereals pasta and other cereals		-0.5306	0.0384		-0.605863	-0.455337		<1e-10	*
Ready meals	Breakfast cereals pasta and other cereals		0.3517	0.0689		0.216658	0.486742		3.28e-07	*
Milk yoghurt and eggs	Breakfast cereals pasta and other cereals		-0.1295	0.0163		-0.161447	-0.0975526		<1e-10	*
Sugar sweetened beverages	Breakfast cereals pasta and other cereals		0.1085	0.0447		0.0208896	0.19611		0.0151515
Bread	Breakfast cereals pasta and other cereals		0.0412	0.0323		-0.0221068	0.104507		0.202681
Processed meat	Breakfast cereals pasta and other cereals		0.0702	0.0242		0.0227689	0.117631		0.00379899
Cheese and cream	Breakfast cereals pasta and other cereals		-0.1194	0.0271		-0.172515	-0.066285		1.06691e-05	*
Tea and coffee	Breakfast cereals pasta and other cereals		-0.0125	0.0396		-0.0901146	0.0651146		0.751713
Non sugar sweetened beverages	Breakfast cereals pasta and other cereals		0.1445	0.0416		0.0629655	0.226035		0.000519901
Fish and seafoods	Breakfast cereals pasta and other cereals		-0.2418	0.033		-0.306479	-0.177121		<1e-10	*
Ice cream	Breakfast cereals pasta and other cereals		-0.0942	0.0463		-0.184946	-0.00345367		0.0418322
Poultry	Breakfast cereals pasta and other cereals		0.071	0.0277		0.016709	0.125291		0.0102792
Red meat	Breakfast cereals pasta and other cereals		0.008	0.0347		-0.0600108	0.0760108		0.817102
Confectionery and snackfoods	Ready meals		0.0862	0.0505		-0.0127782	0.185178		0.0876152
Condiments and cooking ingredients	Ready meals		-0.1629	0.043		-0.247178	-0.0786215		0.000149859	*
Vegetables	Ready meals		-0.0608	0.04		-0.139199	0.0175986		0.128438
Biscuits and pastries	Ready meals		0.2828	0.0648		0.155794	0.409806		1.26179e-05	*
Fruit	Ready meals		0.1239	0.0507		0.0245298	0.22327		0.0145304
Breakfast cereals pasta and other cereals	Ready meals		0.227	0.0605		0.108422	0.345578		0.000174692
Ready meals	Ready meals		0.9573	0.1743		0.615678	1.29892		3.95e-08	*
Milk yoghurt and eggs	Ready meals		0.0816	0.0426		-0.00189447	0.165094		0.0556165
Sugar sweetened beverages	Ready meals		0.1692	0.1145		-0.0552159	0.393616		0.139571
Bread	Ready meals		-0.2954	0.0657		-0.42417	-0.16663		6.8302e-06	*
Processed meat	Ready meals		-0.212	0.0587		-0.32705	-0.0969501		0.000303032
Cheese and cream	Ready meals		-0.023	0.0561		-0.132954	0.086954		0.681205
Tea and coffee	Ready meals		0.1408	0.0922		-0.0399087	0.321509		0.126868
Non sugar sweetened beverages	Ready meals		-0.5189	0.111		-0.736456	-0.301344		2.9464e-06	*
Fish and seafoods	Ready meals		-0.2329	0.0864		-0.402241	-0.0635591		0.00699987
Ice cream	Ready meals		0.3256	0.1086		0.112748	0.538452		0.00271225
Poultry	Ready meals		-0.2934	0.0655		-0.421778	-0.165022		7.4199e-06	*
Red meat	Ready meals		-0.6405	0.0782		-0.793769	-0.487231		<1e-10	*
Confectionery and snackfoods	Milk yoghurt and eggs		0.1838	0.0378		0.109713	0.257887		1.1892e-06	*
Condiments and cooking ingredients	Milk yoghurt and eggs		-0.0084	0.0315		-0.0701389	0.0533389		0.789902
Vegetables	Milk yoghurt and eggs		-0.1434	0.0301		-0.202395	-0.0844051		1.9389e-06	*
Biscuits and pastries	Milk yoghurt and eggs		0.2246	0.0508		0.125034	0.324166		9.646e-06	*
Fruit	Milk yoghurt and eggs		0.1	0.0374		0.0266973	0.173303		0.00754693
Breakfast cereals pasta and other cereals	Milk yoghurt and eggs		-0.3297	0.0426		-0.413194	-0.246206		<1e-10	*
Ready meals	Milk yoghurt and eggs		0.3644	0.113		0.142924	0.585876		0.00126123
Milk yoghurt and eggs	Milk yoghurt and eggs		-0.8719	0.0454		-0.960882	-0.782918		<1e-10	*
Sugar sweetened beverages	Milk yoghurt and eggs		0.3587	0.0807		0.200531	0.516869		8.848e-06	*
Bread	Milk yoghurt and eggs		-0.1108	0.0463		-0.201546	-0.0200537		0.0167088
Processed meat	Milk yoghurt and eggs		-0.0578	0.0443		-0.144626	0.0290264		0.192142
Cheese and cream	Milk yoghurt and eggs		-0.0719	0.0393		-0.148927	0.00512659		0.0676083
Tea and coffee	Milk yoghurt and eggs		-0.164	0.0661		-0.293554	-0.0344464		0.0131129
Non sugar sweetened beverages	Milk yoghurt and eggs		0.2668	0.0817		0.106671	0.426929		0.00109175
Fish and seafoods	Milk yoghurt and eggs		-0.0246	0.0606		-0.143374	0.0941738		0.684812
Ice cream	Milk yoghurt and eggs		0.0974	0.0767		-0.0529292	0.247729		0.204291
Poultry	Milk yoghurt and eggs		-0.1349	0.0544		-0.241522	-0.028278		0.0131693
Red meat	Milk yoghurt and eggs		-0.3297	0.072		-0.470817	-0.188583		4.6422e-06	*
Confectionery and snackfoods	Sugar sweetened beverages		-0.0382	0.0247		-0.0866111	0.0102111		0.121549
Condiments and cooking ingredients	Sugar sweetened beverages		0.0311	0.0208		-0.00966725	0.0718673		0.135946
Vegetables	Sugar sweetened beverages		-0.0095	0.0173		-0.0434074	0.0244074		0.583257
Biscuits and pastries	Sugar sweetened beverages		0.0568	0.0338		-0.00944678	0.123047		0.0930869
Fruit	Sugar sweetened beverages		0.1147	0.0185		0.0784407	0.150959		5e-10	*
Breakfast cereals pasta and other cereals	Sugar sweetened beverages		0.0512	0.0274		-0.00250301	0.104903		0.0613236
Ready meals	Sugar sweetened beverages		0.1442	0.0767		-0.00612924	0.294529		0.0601287
Milk yoghurt and eggs	Sugar sweetened beverages		0.0894	0.0185		0.0531407	0.125659		1.3719e-06	*
Sugar sweetened beverages	Sugar sweetened beverages		-1.0987	0.0672		-1.23041	-0.96699		<1e-10	*
Bread	Sugar sweetened beverages		-0.0404	0.0308		-0.100767	0.0199669		0.188831
Processed meat	Sugar sweetened beverages		-0.1557	0.0255		-0.205679	-0.105721		1.1e-09	*
Cheese and cream	Sugar sweetened beverages		-0.0389	0.0258		-0.0894671	0.0116671		0.131239
Tea and coffee	Sugar sweetened beverages		0.0249	0.0401		-0.0536946	0.103495		0.534446
Non sugar sweetened beverages	Sugar sweetened beverages		-0.0503	0.0454		-0.139282	0.0386824		0.267783
Fish and seafoods	Sugar sweetened beverages		0.0457	0.0352		-0.0232907	0.114691		0.194557
Ice cream	Sugar sweetened beverages		-0.0181	0.0481		-0.112374	0.0761743		0.70618
Poultry	Sugar sweetened beverages		-0.0624	0.0316		-0.124335	-0.000465138		0.0484538
Red meat	Sugar sweetened beverages		-0.1117	0.0413		-0.192647	-0.0307535		0.00687927
Confectionery and snackfoods	Bread		0.0264	0.0202		-0.0131913	0.0659913		0.192694
Condiments and cooking ingredients	Bread		0.038	0.0193		0.000172695	0.0758273		0.0488013
Vegetables	Bread		-0.034	0.0124		-0.0583036	-0.00969645		0.00599746
Biscuits and pastries	Bread		0.0403	0.0304		-0.0192829	0.0998829		0.184863
Fruit	Bread		-0.0535	0.0136		-0.0801555	-0.0268445		8.64288e-05	*
Breakfast cereals pasta and other cereals	Bread		0.0318	0.0253		-0.0177871	0.0813871		0.208308
Ready meals	Bread		-0.2122	0.0585		-0.326858	-0.0975421		0.000286742
Milk yoghurt and eggs	Bread		-0.0232	0.014		-0.0506395	0.0042395		0.095831
Sugar sweetened beverages	Bread		-0.0363	0.0396		-0.113915	0.0413146		0.358808
Bread	Bread		-0.7529	0.0439		-0.838942	-0.666858		<1e-10	*
Processed meat	Bread		0.0112	0.0216		-0.0311352	0.0535352		0.60378
Cheese and cream	Bread		0.029	0.026		-0.0219591	0.0799591		0.265028
Tea and coffee	Bread		0.123	0.036		0.0524413	0.193559		0.000629723
Non sugar sweetened beverages	Bread		0.0114	0.0365		-0.0601387	0.0829387		0.754137
Fish and seafoods	Bread		-0.0323	0.0291		-0.089335	0.024735		0.267954
Ice cream	Bread		-0.0317	0.0419		-0.113822	0.0504225		0.449974
Poultry	Bread		-0.0037	0.0236		-0.0499552	0.0425552		0.876382
Red meat	Bread		-0.0149	0.0286		-0.070955	0.041155		0.60248
Confectionery and snackfoods	Processed meat		-0.0825	0.0252		-0.131891	-0.0331089		0.00105717
Condiments and cooking ingredients	Processed meat		0.1154	0.0212		0.0738488	0.156951		5.51e-08	*
Vegetables	Processed meat		0.0238	0.0164		-0.00834341	0.0559434		0.14661
Biscuits and pastries	Processed meat		-0.204	0.0351		-0.272795	-0.135205		6.2e-09	*
Fruit	Processed meat		0.009	0.02		-0.0301993	0.0481993		0.654224
Breakfast cereals pasta and other cereals	Processed meat		0.0894	0.0282		0.034129	0.144671		0.00154296
Ready meals	Processed meat		-0.2026	0.0788		-0.357045	-0.0481548		0.010124
Milk yoghurt and eggs	Processed meat		-0.0019	0.0193		-0.0397273	0.0359273		0.920773
Sugar sweetened beverages	Processed meat		-0.289	0.0485		-0.384058	-0.193942		2.5e-09	*
Bread	Processed meat		0.0233	0.0324		-0.0402028	0.0868028		0.471002
Processed meat	Processed meat		-0.7863	0.0369		-0.858623	-0.713977		<1e-10	*
Cheese and cream	Processed meat		0.2224	0.0272		0.169089	0.275711		<1e-10	*
Tea and coffee	Processed meat		-0.117	0.0417		-0.19873	-0.0352695		0.00502736
Non sugar sweetened beverages	Processed meat		-0.0524	0.0462		-0.14295	0.0381503		0.256366
Fish and seafoods	Processed meat		0.1152	0.0362		0.0442493	0.186151		0.0014694
Ice cream	Processed meat		-0.0828	0.0496		-0.180014	0.0144142		0.0951895
Poultry	Processed meat		-0.0444	0.0319		-0.106923	0.0181229		0.163828
Red meat	Processed meat		-0.0006	0.0424		-0.0837025	0.0825025		0.989158
Confectionery and snackfoods	Cheese and cream		-0.0567	0.0247		-0.105111	-0.00828889		0.0215222
Condiments and cooking ingredients	Cheese and cream		0.0059	0.0234		-0.0399632	0.0517632		0.801473
Vegetables	Cheese and cream		-0.0237	0.0152		-0.0534915	0.00609145		0.119623
Biscuits and pastries	Cheese and cream		-0.0445	0.0369		-0.116823	0.0278227		0.228271
Fruit	Cheese and cream		0.038	0.0167		0.0052686	0.0707314		0.0230863
Breakfast cereals pasta and other cereals	Cheese and cream		-0.1388	0.0309		-0.199363	-0.0782371		6.8906e-06	*
Ready meals	Cheese and cream		0.0597	0.0716		-0.0806334	0.200033		0.403713
Milk yoghurt and eggs	Cheese and cream		-0.0188	0.0172		-0.0525114	0.0149114		0.273665
Sugar sweetened beverages	Cheese and cream		-0.0531	0.0484		-0.147962	0.0417623		0.272167
Bread	Cheese and cream		0.0366	0.0377		-0.0372906	0.110491		0.33125
Processed meat	Cheese and cream		0.1969	0.0264		0.145157	0.248643		<1e-10	*
Cheese and cream	Cheese and cream		-0.8779	0.0442		-0.96453	-0.79127		<1e-10	*
Tea and coffee	Cheese and cream		-0.0321	0.0441		-0.118534	0.0543344		0.466898
Non sugar sweetened beverages	Cheese and cream		0.013	0.0449		-0.0750024	0.101002		0.772033
Fish and seafoods	Cheese and cream		0.1841	0.0358		0.113933	0.254267		2.626e-07	*
Ice cream	Cheese and cream		-0.0154	0.051		-0.115358	0.0845582		0.762572
Poultry	Cheese and cream		0.0301	0.0291		-0.026935	0.087135		0.301088
Red meat	Cheese and cream		-0.1239	0.0355		-0.193479	-0.0543213		0.000476831
Confectionery and snackfoods	Tea and coffee		0.0758	0.0215		0.0336608	0.117939		0.000431879
Condiments and cooking ingredients	Tea and coffee		-0.0596	0.0191		-0.0970353	-0.0221647		0.00179864
Vegetables	Tea and coffee		-0.0422	0.0145		-0.0706195	-0.0137805		0.00361851
Biscuits and pastries	Tea and coffee		0.0804	0.0307		0.0202291	0.140571		0.0087137
Fruit	Tea and coffee		-0.0045	0.0159		-0.0356634	0.0266634		0.778178
Breakfast cereals pasta and other cereals	Tea and coffee		-0.0161	0.0255		-0.0660791	0.0338791		0.528426
Ready meals	Tea and coffee		0.1548	0.0656		0.0262264	0.283374		0.0182834
Milk yoghurt and eggs	Tea and coffee		-0.0407	0.0163		-0.0726474	-0.00875259		0.012694
Sugar sweetened beverages	Tea and coffee		0.0351	0.0427		-0.0485905	0.11879		0.411002
Bread	Tea and coffee		0.0888	0.0294		0.0311771	0.146423		0.00254314
Processed meat	Tea and coffee		-0.0726	0.0232		-0.118071	-0.0271288		0.00177407
Cheese and cream	Tea and coffee		-0.0237	0.0248		-0.0723071	0.0249071		0.340202
Tea and coffee	Tea and coffee		-0.6749	0.0524		-0.777602	-0.572198		<1e-10	*
Non sugar sweetened beverages	Tea and coffee		0.049	0.0411		-0.0315545	0.129555		0.232736
Fish and seafoods	Tea and coffee		-0.0227	0.0317		-0.0848309	0.0394309		0.474155
Ice cream	Tea and coffee		-0.0364	0.0437		-0.12205	0.0492504		0.404573
Poultry	Tea and coffee		-0.0575	0.0271		-0.110615	-0.00438498		0.0339734
Red meat	Tea and coffee		-0.0864	0.0344		-0.153823	-0.0189772		0.0118798
Confectionery and snackfoods	Non sugar sweetened beverages		-0.0667	0.0252		-0.116091	-0.0173089		0.00810892
Condiments and cooking ingredients	Non sugar sweetened beverages		0.105	0.0208		0.0642327	0.145767		4.682e-07	*
Vegetables	Non sugar sweetened beverages		0.0615	0.0167		0.0287686	0.0942314		0.000235488
Biscuits and pastries	Non sugar sweetened beverages		-0.06	0.0349		-0.128403	0.00840274		0.0855226
Fruit	Non sugar sweetened beverages		0.0259	0.0205		-0.0142793	0.0660793		0.206564
Breakfast cereals pasta and other cereals	Non sugar sweetened beverages		0.1	0.0273		0.046493	0.153507		0.00024461
Ready meals	Non sugar sweetened beverages		-0.347	0.0822		-0.508109	-0.185891		2.4232e-05	*
Milk yoghurt and eggs	Non sugar sweetened beverages		0.0978	0.0198		0.0589927	0.136607		7.639e-07	*
Sugar sweetened beverages	Non sugar sweetened beverages		-0.0362	0.0483		-0.130866	0.0584663		0.453419
Bread	Non sugar sweetened beverages		0.0158	0.0306		-0.0441749	0.0757749		0.606348
Processed meat	Non sugar sweetened beverages		-0.0261	0.0262		-0.0774511	0.0252511		0.319229
Cheese and cream	Non sugar sweetened beverages		0.017	0.0256		-0.0331751	0.0671751		0.50695
Tea and coffee	Non sugar sweetened beverages		0.0688	0.0409		-0.0113625	0.148963		0.0922747
Non sugar sweetened beverages	Non sugar sweetened beverages		-1.4896	0.0653		-1.61759	-1.36161		<1e-10	*
Fish and seafoods	Non sugar sweetened beverages		-0.0241	0.0356		-0.0938747	0.0456747		0.497978
Ice cream	Non sugar sweetened beverages		-0.0907	0.0483		-0.185366	0.00396626		0.0602323
Poultry	Non sugar sweetened beverages		0.0462	0.0324		-0.0173028	0.109703		0.15327
Red meat	Non sugar sweetened beverages		0.0594	0.044		-0.0268384	0.145638		0.177529
Confectionery and snackfoods	Fish and seafoods		-0.0756	0.0256		-0.125775	-0.0254249		0.00318713
Condiments and cooking ingredients	Fish and seafoods		-0.0572	0.0219		-0.100123	-0.0142768		0.00913375
Vegetables	Fish and seafoods		-0.0134	0.0173		-0.0473074	0.0205074		0.4387
Biscuits and pastries	Fish and seafoods		-0.0348	0.0356		-0.104575	0.0349747		0.328749
Fruit	Fish and seafoods		0.0622	0.0202		0.0226087	0.101791		0.00206656
Breakfast cereals pasta and other cereals	Fish and seafoods		-0.2105	0.029		-0.267339	-0.153661		<1e-10	*
Ready meals	Fish and seafoods		-0.1727	0.0825		-0.334397	-0.011003		0.0364475
Milk yoghurt and eggs	Fish and seafoods		-0.0003	0.0196		-0.0387153	0.0381153		0.989336
Sugar sweetened beverages	Fish and seafoods		0.0791	0.0501		-0.0190942	0.177294		0.114674
Bread	Fish and seafoods		-0.0427	0.0326		-0.106595	0.0211948		0.189837
Processed meat	Fish and seafoods		0.0687	0.0276		0.014605	0.122795		0.0127972
Cheese and cream	Fish and seafoods		0.1341	0.0273		0.080593	0.187607		9.19e-07	*
Tea and coffee	Fish and seafoods		-0.0272	0.0427		-0.11089	0.0564905		0.523735
Non sugar sweetened beverages	Fish and seafoods		-0.0472	0.0484		-0.142062	0.0476623		0.329498
Fish and seafoods	Fish and seafoods		-0.2212	0.0526		-0.324294	-0.118106		2.57068e-05	*
Ice cream	Fish and seafoods		-0.0074	0.0505		-0.106378	0.0915782		0.883344
Poultry	Fish and seafoods		-0.263	0.0332		-0.328071	-0.197929		<1e-10	*
Red meat	Fish and seafoods		0.0136	0.0444		-0.0734224	0.100622		0.75929
Confectionery and snackfoods	Ice cream		0.0468	0.0207		0.00622875	0.0873713		0.0233213
Condiments and cooking ingredients	Ice cream		-0.0175	0.0181		-0.0529753	0.0179753		0.332574
Vegetables	Ice cream		-0.0286	0.0143		-0.0566275	-0.000572515		0.0450522
Biscuits and pastries	Ice cream		0.0334	0.0288		-0.023047	0.089847		0.245265
Fruit	Ice cream		-0.0117	0.0157		-0.0424714	0.0190714		0.455101
Breakfast cereals pasta and other cereals	Ice cream		-0.0578	0.0238		-0.104447	-0.0111529		0.0151083
Ready meals	Ice cream		0.2242	0.0617		0.10327	0.34513		0.000277823
Milk yoghurt and eggs	Ice cream		0.0189	0.0152		-0.0108915	0.0486915		0.214505
Sugar sweetened beverages	Ice cream		-0.0131	0.0411		-0.0936545	0.0674545		0.750317
Bread	Ice cream		-0.0328	0.0273		-0.086307	0.020707		0.230565
Processed meat	Ice cream		-0.0489	0.022		-0.0920192	-0.00578079		0.02632
Cheese and cream	Ice cream		-0.0173	0.0229		-0.0621832	0.0275832		0.449117
Tea and coffee	Ice cream		-0.0354	0.0349		-0.103803	0.0330027		0.311246
Non sugar sweetened beverages	Ice cream		-0.0861	0.0385		-0.161559	-0.0106414		0.0253959
Fish and seafoods	Ice cream		-0.0124	0.0303		-0.0717869	0.0469869		0.681181
Ice cream	Ice cream		-0.4394	0.0578		-0.552686	-0.326114		<1e-10	*
Poultry	Ice cream		-0.0624	0.0256		-0.112575	-0.0122249		0.0148189
Red meat	Ice cream		-0.0903	0.0326		-0.154195	-0.0264052		0.00559017
Confectionery and snackfoods	Poultry		-0.069	0.0295		-0.126819	-0.0111811		0.0192055
Condiments and cooking ingredients	Poultry		0.0509	0.023		0.00582083	0.0959792		0.0269867
Vegetables	Poultry		0.0697	0.0205		0.0295207	0.109879		0.000658976
Biscuits and pastries	Poultry		-0.0352	0.0392		-0.112031	0.0416306		0.368566
Fruit	Poultry		-0.081	0.027		-0.133919	-0.028081		0.00267126
Breakfast cereals pasta and other cereals	Poultry		0.1076	0.0313		0.0462531	0.168947		0.000576739
Ready meals	Poultry		-0.3065	0.0876		-0.478193	-0.134807		0.000464122
Milk yoghurt and eggs	Poultry		-0.0259	0.0242		-0.0733311	0.0215311		0.285048
Sugar sweetened beverages	Poultry		-0.0842	0.0586		-0.199054	0.0306539		0.151147
Bread	Poultry		0.0187	0.0343		-0.0485268	0.0859268		0.584858
Processed meat	Poultry		-0.0267	0.0309		-0.0872629	0.0338629		0.388243
Cheese and cream	Poultry		0.0626	0.029		0.00576104	0.119439		0.0311009
Tea and coffee	Poultry		-0.0681	0.0476		-0.161394	0.0251943		0.152679
Non sugar sweetened beverages	Poultry		0.1001	0.055		-0.00769802	0.207898		0.0686879
Fish and seafoods	Poultry		-0.3427	0.0431		-0.427174	-0.258226		<1e-10	*
Ice cream	Poultry		-0.0974	0.0568		-0.208726	0.013926		0.0863054
Poultry	Poultry		-0.7353	0.0508		-0.834866	-0.635734		<1e-10	*
Red meat	Poultry		0.1457	0.051		0.0457418	0.245658		0.00432225
Confectionery and snackfoods	Red meat		-0.3064	0.0665		-0.436738	-0.176062		4.0585e-06	*
Condiments and cooking ingredients	Red meat		0.0746	0.0459		-0.0153623	0.164562		0.104125
Vegetables	Red meat		0.1068	0.0477		0.0133097	0.20029		0.0252989
Biscuits and pastries	Red meat		-0.4313	0.0823		-0.592605	-0.269995		1.615e-07	*
Fruit	Red meat		-0.1406	0.0692		-0.27623	-0.00497049		0.0423146
Breakfast cereals pasta and other cereals	Red meat		0.0905	0.0662		-0.0392496	0.22025		0.171594
Ready meals	Red meat		-1.3792	0.183		-1.73787	-1.02053		<1e-10	*
Milk yoghurt and eggs	Red meat		-0.1894	0.058		-0.303078	-0.0757221		0.00110039
Sugar sweetened beverages	Red meat		-0.2944	0.1351		-0.559191	-0.0296089		0.0293898
Bread	Red meat		0.0413	0.0704		-0.0966815	0.179281		0.557501
Processed meat	Red meat		0.0683	0.0714		-0.0716414	0.208241		0.33898
Cheese and cream	Red meat		-0.1409	0.0604		-0.259282	-0.0225182		0.0197017
Tea and coffee	Red meat		-0.1735	0.1055		-0.380276	0.0332762		0.100026
Non sugar sweetened beverages	Red meat		0.2575	0.13		0.00270468	0.512295		0.0476433
Fish and seafoods	Red meat		0.1364	0.101		-0.0615564	0.334356		0.176622
Ice cream	Red meat		-0.2467	0.1264		-0.494439	0.00103945		0.0508758
Poultry	Red meat		0.2908	0.088		0.118323	0.463277		0.000948573
Red meat	Red meat		0.1364	0.1406		-0.139171	0.411971		0.33192

## Sheet: H
Marshallian compensated price elasticity estimates, standard errors, and 95% confidence intervals for 18 commonly consumed food groups, for the fifth socio-economic quintile
Change in demand	Change in price		Price elasticity			95% Confidence Interval			P value	Significance at α = 0.05 adjusting for multiple testing
			Estimate	Standard error		Lower	Upper
Confectionery and snackfoods	Confectionery and snackfoods		-0.6159	0.0686		-0.750354	-0.481446		<1e-10	*
Condiments and cooking ingredients	Confectionery and snackfoods		-0.1151	0.0435		-0.200358	-0.0298416		0.00811423
Vegetables	Confectionery and snackfoods		-0.0899	0.0355		-0.159479	-0.0203213		0.011362
Biscuits and pastries	Confectionery and snackfoods		0.0725	0.0623		-0.0496058	0.194606		0.244522
Fruit	Confectionery and snackfoods		0.1667	0.0421		0.0841855	0.249214		7.50709e-05	*
Breakfast cereals pasta and other cereals	Confectionery and snackfoods		0.0212	0.0577		-0.0918899	0.13429		0.713698
Ready meals	Confectionery and snackfoods		0.1405	0.1089		-0.0729401	0.35394		0.197003
Milk yoghurt and eggs	Confectionery and snackfoods		0.3052	0.0378		0.231113	0.379287		<1e-10	*
Sugar sweetened beverages	Confectionery and snackfoods		-0.0352	0.1178		-0.266084	0.195684		0.764774
Bread	Confectionery and snackfoods		0.0936	0.0636		-0.0310537	0.218254		0.14087
Processed meat	Confectionery and snackfoods		-0.2629	0.0572		-0.37501	-0.15079		4.2545e-06	*
Cheese and cream	Confectionery and snackfoods		-0.2787	0.0573		-0.391006	-0.166394		1.1337e-06	*
Tea and coffee	Confectionery and snackfoods		0.1089	0.0896		-0.0667128	0.284513		0.223845
Non sugar sweetened beverages	Confectionery and snackfoods		-0.3832	0.1019		-0.58292	-0.18348		0.000169135
Fish and seafoods	Confectionery and snackfoods		-0.2761	0.074		-0.421137	-0.131063		0.000190112
Ice cream	Confectionery and snackfoods		0.3227	0.1055		0.115924	0.529476		0.00221636
Poultry	Confectionery and snackfoods		-0.1779	0.0569		-0.289422	-0.066378		0.00176476
Red meat	Confectionery and snackfoods		-0.3216	0.0644		-0.447822	-0.195378		6.013e-07	*
Confectionery and snackfoods	Condiments and cooking ingredients		-0.0391	0.0276		-0.093195	0.014995		0.156393
Condiments and cooking ingredients	Condiments and cooking ingredients		-0.8835	0.0351		-0.952295	-0.814705		<1e-10	*
Vegetables	Condiments and cooking ingredients		-0.0379	0.0155		-0.0682794	-0.00752056		0.014631
Biscuits and pastries	Condiments and cooking ingredients		0.0583	0.0369		-0.0140227	0.130623		0.114163
Fruit	Condiments and cooking ingredients		0.0809	0.0181		0.0454247	0.116375		7.7548e-06	*
Breakfast cereals pasta and other cereals	Condiments and cooking ingredients		-0.2066	0.0327		-0.270691	-0.142509		3e-10	*
Ready meals	Condiments and cooking ingredients		-0.2226	0.0596		-0.339414	-0.105786		0.000186922
Milk yoghurt and eggs	Condiments and cooking ingredients		0.0915	0.018		0.0562206	0.126779		3.927e-07	*
Sugar sweetened beverages	Condiments and cooking ingredients		0.0644	0.0602		-0.0535898	0.18239		0.284747
Bread	Condiments and cooking ingredients		0.1116	0.0399		0.0333974	0.189803		0.00513364
Processed meat	Condiments and cooking ingredients		0.1589	0.0302		0.0997091	0.218091		1.373e-07	*
Cheese and cream	Condiments and cooking ingredients		-0.1206	0.0341		-0.187435	-0.0537652		0.000400124
Tea and coffee	Condiments and cooking ingredients		0.1367	0.0502		0.0383098	0.23509		0.00644934
Non sugar sweetened beverages	Condiments and cooking ingredients		0.0177	0.0509		-0.0820622	0.117462		0.728297
Fish and seafoods	Condiments and cooking ingredients		-0.0189	0.0353		-0.0880867	0.0502867		0.592636
Ice cream	Condiments and cooking ingredients		-0.3216	0.0588		-0.436846	-0.206354		4.42e-08	*
Poultry	Condiments and cooking ingredients		0.1342	0.0267		0.081869	0.186531		4.934e-07	*
Red meat	Condiments and cooking ingredients		-0.1449	0.0278		-0.199387	-0.090413		1.927e-07	*
Confectionery and snackfoods	Vegetables		-0.0282	0.0321		-0.0911148	0.0347148		0.379564
Condiments and cooking ingredients	Vegetables		-0.0649	0.024		-0.111939	-0.0178609		0.00689573
Vegetables	Vegetables		-0.8085	0.0243		-0.856127	-0.760873		<1e-10	*
Biscuits and pastries	Vegetables		-0.1064	0.0354		-0.175783	-0.0370173		0.00261256
Fruit	Vegetables		-0.0665	0.0236		-0.112755	-0.0202448		0.00479491
Breakfast cereals pasta and other cereals	Vegetables		-0.1025	0.0307		-0.162671	-0.0423291		0.000847464
Ready meals	Vegetables		0.2582	0.0679		0.125118	0.391282		0.000142347	*
Milk yoghurt and eggs	Vegetables		-0.025	0.0204		-0.0649833	0.0149833		0.219146
Sugar sweetened beverages	Vegetables		0.1539	0.0609		0.0345382	0.273262		0.0114925
Bread	Vegetables		-0.0258	0.0328		-0.0900868	0.0384868		0.432491
Processed meat	Vegetables		0.0843	0.0314		0.0227571	0.145843		0.00728338
Cheese and cream	Vegetables		0.0543	0.0305		-0.0054789	0.114079		0.0750344
Tea and coffee	Vegetables		-0.0429	0.0467		-0.13443	0.0486303		0.358651
Non sugar sweetened beverages	Vegetables		0.1923	0.0521		0.0901859	0.294414		0.000225457
Fish and seafoods	Vegetables		-0.0517	0.0379		-0.125983	0.0225826		0.1724
Ice cream	Vegetables		-0.0854	0.0578		-0.198686	0.0278859		0.13918
Poultry	Vegetables		0.0135	0.0299		-0.0451029	0.0721029		0.651983
Red meat	Vegetables		-0.1562	0.0396		-0.233815	-0.0785854		7.87536e-05	*
Confectionery and snackfoods	Biscuits and pastries		0.0387	0.0301		-0.0202949	0.0976949		0.198042
Condiments and cooking ingredients	Biscuits and pastries		0.0137	0.0274		-0.040003	0.067403		0.616754
Vegetables	Biscuits and pastries		-0.0744	0.0189		-0.111443	-0.0373567		8.30773e-05	*
Biscuits and pastries	Biscuits and pastries		-0.7016	0.0548		-0.809006	-0.594194		<1e-10	*
Fruit	Biscuits and pastries		0	0.0208		-0.0407673	0.0407673		0.999238
Breakfast cereals pasta and other cereals	Biscuits and pastries		0.1239	0.0353		0.0547133	0.193087		0.000450139
Ready meals	Biscuits and pastries		0.2211	0.0632		0.0972303	0.34497		0.000466326
Milk yoghurt and eggs	Biscuits and pastries		0.0675	0.0205		0.0273207	0.107679		0.00101088
Sugar sweetened beverages	Biscuits and pastries		-0.0962	0.067		-0.227518	0.0351176		0.150555
Bread	Biscuits and pastries		-0.0162	0.0432		-0.10087	0.0684704		0.708301
Processed meat	Biscuits and pastries		-0.24	0.0325		-0.303699	-0.176301		<1e-10	*
Cheese and cream	Biscuits and pastries		-0.004	0.0362		-0.0749507	0.0669507		0.912722
Tea and coffee	Biscuits and pastries		0.063	0.0542		-0.04323	0.16923		0.244415
Non sugar sweetened beverages	Biscuits and pastries		0.077	0.0571		-0.0349139	0.188914		0.177032
Fish and seafoods	Biscuits and pastries		-0.1222	0.0404		-0.201383	-0.0430175		0.00249158
Ice cream	Biscuits and pastries		-0.0563	0.0633		-0.180366	0.0677657		0.373837
Poultry	Biscuits and pastries		-0.0317	0.0306		-0.0916749	0.0282749		0.299897
Red meat	Biscuits and pastries		-0.1344	0.0329		-0.198883	-0.0699172		4.28146e-05	*
Confectionery and snackfoods	Fruit		0.1889	0.0411		0.108345	0.269455		4.2617e-06	*
Condiments and cooking ingredients	Fruit		0.0643	0.033		-0.000378812	0.128979		0.0515323
Vegetables	Fruit		-0.1159	0.0271		-0.169015	-0.062785		1.94431e-05	*
Biscuits and pastries	Fruit		0.0083	0.0437		-0.0773504	0.0939504		0.850033
Fruit	Fruit		-1.0041	0.0557		-1.11327	-0.89493		<1e-10	*
Breakfast cereals pasta and other cereals	Fruit		-0.2376	0.0436		-0.323054	-0.152146		5.09e-08	*
Ready meals	Fruit		0.2822	0.0869		0.111879	0.452521		0.00116652
Milk yoghurt and eggs	Fruit		0.0108	0.0313		-0.0505469	0.0721469		0.731253
Sugar sweetened beverages	Fruit		0.205	0.0889		0.0307592	0.379241		0.0210326
Bread	Fruit		-0.109	0.044		-0.195238	-0.0227616		0.0132007
Processed meat	Fruit		0.0231	0.0484		-0.0717623	0.117962		0.63329
Cheese and cream	Fruit		0.1264	0.0421		0.0438855	0.208914		0.00270363
Tea and coffee	Fruit		-0.1536	0.0665		-0.283938	-0.0232624		0.0209235
Non sugar sweetened beverages	Fruit		0.1616	0.0804		0.00401889	0.319181		0.0444034
Fish and seafoods	Fruit		-0.0441	0.0577		-0.15719	0.0689899		0.444794
Ice cream	Fruit		0.0736	0.0779		-0.0790812	0.226281		0.344531
Poultry	Fruit		-0.1257	0.0477		-0.21919	-0.0322097		0.0084145
Red meat	Fruit		-0.1363	0.0627		-0.25919	-0.0134103		0.0296631
Confectionery and snackfoods	Breakfast cereals pasta and other cereals		0.0352	0.0238		-0.0114471	0.0818471		0.139722
Condiments and cooking ingredients	Breakfast cereals pasta and other cereals		-0.1324	0.0213		-0.174147	-0.0906528		5e-10	*
Vegetables	Breakfast cereals pasta and other cereals		-0.0404	0.0133		-0.0664675	-0.0143325		0.00240688
Biscuits and pastries	Breakfast cereals pasta and other cereals		0.1373	0.0309		0.0767371	0.197863		8.7442e-06	*
Fruit	Breakfast cereals pasta and other cereals		-0.0843	0.0159		-0.115463	-0.0531366		1.077e-07	*
Breakfast cereals pasta and other cereals	Breakfast cereals pasta and other cereals		-0.6385	0.0391		-0.715135	-0.561865		<1e-10	*
Ready meals	Breakfast cereals pasta and other cereals		0.285	0.0511		0.184846	0.385154		2.38e-08	*
Milk yoghurt and eggs	Breakfast cereals pasta and other cereals		-0.1496	0.0156		-0.180175	-0.119025		<1e-10	*
Sugar sweetened beverages	Breakfast cereals pasta and other cereals		0.2017	0.0519		0.0999779	0.303422		0.000101076	*
Bread	Breakfast cereals pasta and other cereals		0.1052	0.0332		0.0401292	0.170271		0.00150611
Processed meat	Breakfast cereals pasta and other cereals		0.0864	0.0261		0.0352449	0.137555		0.000945713
Cheese and cream	Breakfast cereals pasta and other cereals		-0.1016	0.0286		-0.157655	-0.045545		0.000376309
Tea and coffee	Breakfast cereals pasta and other cereals		0.0684	0.0429		-0.0156825	0.152482		0.1105
Non sugar sweetened beverages	Breakfast cereals pasta and other cereals		0.1077	0.0441		0.0212656	0.194134		0.0146296
Fish and seafoods	Breakfast cereals pasta and other cereals		-0.2876	0.0307		-0.347771	-0.227429		<1e-10	*
Ice cream	Breakfast cereals pasta and other cereals		0.0045	0.05		-0.0934982	0.102498		0.928757
Poultry	Breakfast cereals pasta and other cereals		0.0357	0.0233		-0.00996716	0.0813672		0.125437
Red meat	Breakfast cereals pasta and other cereals		-0.0108	0.025		-0.0597991	0.0381991		0.666001
Confectionery and snackfoods	Ready meals		0.0382	0.0376		-0.0354946	0.111895		0.309324
Condiments and cooking ingredients	Ready meals		-0.15	0.0327		-0.214091	-0.0859092		4.5583e-06	*
Vegetables	Ready meals		0.0401	0.0256		-0.0100751	0.0902751		0.116711
Biscuits and pastries	Ready meals		0.1468	0.0455		0.0576216	0.235978		0.00126405
Fruit	Ready meals		0.0784	0.0299		0.0197971	0.137003		0.00874585
Breakfast cereals pasta and other cereals	Ready meals		0.188	0.0424		0.104898	0.271102		9.0906e-06	*
Ready meals	Ready meals		0.2573	0.1134		0.0350401	0.47956		0.0232889
Milk yoghurt and eggs	Ready meals		-0.0393	0.0278		-0.093787	0.015187		0.156412
Sugar sweetened beverages	Ready meals		-0.1545	0.0864		-0.323841	0.0148409		0.0736229
Bread	Ready meals		-0.0873	0.0473		-0.180006	0.0054063		0.0648432
Processed meat	Ready meals		-0.1698	0.0424		-0.252902	-0.0866975		6.13524e-05	*
Cheese and cream	Ready meals		-0.1262	0.0426		-0.209694	-0.0427055		0.00307056
Tea and coffee	Ready meals		-0.1111	0.0665		-0.241438	0.0192376		0.0947605
Non sugar sweetened beverages	Ready meals		-0.1073	0.0747		-0.253709	0.0391093		0.151016
Fish and seafoods	Ready meals		-0.2573	0.0539		-0.362942	-0.151658		1.8093e-06	*
Ice cream	Ready meals		0.2697	0.0781		0.116627	0.422773		0.000553933
Poultry	Ready meals		-0.1202	0.0414		-0.201343	-0.0390575		0.00372283
Red meat	Ready meals		-0.2684	0.0469		-0.360322	-0.176478		1.05e-08	*
Confectionery and snackfoods	Milk yoghurt and eggs		0.3238	0.0342		0.256769	0.390831		<1e-10	*
Condiments and cooking ingredients	Milk yoghurt and eggs		0.0897	0.0281		0.034625	0.144775		0.00139298
Vegetables	Milk yoghurt and eggs		-0.0547	0.0227		-0.0991912	-0.0102088		0.0161785
Biscuits and pastries	Milk yoghurt and eggs		0.1528	0.0396		0.0751854	0.230415		0.000114825	*
Fruit	Milk yoghurt and eggs		0.0246	0.0284		-0.031063	0.080263		0.38511
Breakfast cereals pasta and other cereals	Milk yoghurt and eggs		-0.3443	0.0366		-0.416035	-0.272565		<1e-10	*
Ready meals	Milk yoghurt and eggs		-0.0392	0.0744		-0.185021	0.106621		0.598729
Milk yoghurt and eggs	Milk yoghurt and eggs		-1.0687	0.0346		-1.13651	-1.00089		<1e-10	*
Sugar sweetened beverages	Milk yoghurt and eggs		0.1095	0.0747		-0.0369093	0.255909		0.142661
Bread	Milk yoghurt and eggs		-0.0859	0.0398		-0.163907	-0.00789343		0.0310569
Processed meat	Milk yoghurt and eggs		-0.0272	0.0386		-0.102855	0.0484546		0.481439
Cheese and cream	Milk yoghurt and eggs		-0.1186	0.0365		-0.190139	-0.0470613		0.0011478
Tea and coffee	Milk yoghurt and eggs		-0.4056	0.0573		-0.517906	-0.293294		<1e-10	*
Non sugar sweetened beverages	Milk yoghurt and eggs		0.297	0.0656		0.168426	0.425574		5.956e-06	*
Fish and seafoods	Milk yoghurt and eggs		-0.0506	0.0476		-0.143894	0.0426943		0.287855
Ice cream	Milk yoghurt and eggs		0.2226	0.0681		0.0891265	0.356074		0.00107165
Poultry	Milk yoghurt and eggs		0.0373	0.0377		-0.0365906	0.111191		0.322693
Red meat	Milk yoghurt and eggs		-0.1433	0.0467		-0.23483	-0.0517697		0.0021637
Confectionery and snackfoods	Sugar sweetened beverages		-0.0036	0.023		-0.0486792	0.0414792		0.875461
Condiments and cooking ingredients	Sugar sweetened beverages		0.0125	0.0192		-0.0251313	0.0501313		0.514015
Vegetables	Sugar sweetened beverages		0.0225	0.0134		-0.00376352	0.0487635		0.0930164
Biscuits and pastries	Sugar sweetened beverages		-0.0392	0.0275		-0.093099	0.014699		0.154523
Fruit	Sugar sweetened beverages		0.0443	0.0156		0.0137246	0.0748754		0.00458773
Breakfast cereals pasta and other cereals	Sugar sweetened beverages		0.0887	0.0251		0.0395049	0.137895		0.00041996
Ready meals	Sugar sweetened beverages		-0.0817	0.0491		-0.177934	0.0145342		0.0960083
Milk yoghurt and eggs	Sugar sweetened beverages		0.0236	0.0151		-0.00599546	0.0531955		0.117578
Sugar sweetened beverages	Sugar sweetened beverages		-0.9353	0.0675		-1.0676	-0.803002		<1e-10	*
Bread	Sugar sweetened beverages		-0.0704	0.0284		-0.126063	-0.014737		0.0133441
Processed meat	Sugar sweetened beverages		-0.0928	0.0242		-0.140231	-0.0453689		0.000127788	*
Cheese and cream	Sugar sweetened beverages		0.037	0.0254		-0.0127831	0.0867831		0.144062
Tea and coffee	Sugar sweetened beverages		0.0346	0.0386		-0.0410546	0.110255		0.370477
Non sugar sweetened beverages	Sugar sweetened beverages		-0.1296	0.0414		-0.210743	-0.0484575		0.00173631
Fish and seafoods	Sugar sweetened beverages		0.0379	0.0294		-0.0197229	0.0955229		0.197579
Ice cream	Sugar sweetened beverages		-0.0202	0.0458		-0.109966	0.0695664		0.658236
Poultry	Sugar sweetened beverages		-0.0426	0.0224		-0.0865032	0.00130319		0.0575489
Red meat	Sugar sweetened beverages		-0.021	0.0261		-0.0721551	0.0301551		0.422227
Confectionery and snackfoods	Bread		0.0458	0.0196		0.00738471	0.0842153		0.0193742
Condiments and cooking ingredients	Bread		0.0459	0.019		0.00866068	0.0831393		0.0155563
Vegetables	Bread		-0.0123	0.0108		-0.0334676	0.00886761		0.252973
Biscuits and pastries	Bread		0.0013	0.0284		-0.054363	0.056963		0.963485
Fruit	Bread		-0.0241	0.0121		-0.0478156	-0.000384436		0.0460991
Breakfast cereals pasta and other cereals	Bread		0.0714	0.0244		0.0235769	0.119223		0.00347091
Ready meals	Bread		-0.0518	0.0421		-0.134314	0.0307145		0.218876
Milk yoghurt and eggs	Bread		-0.0238	0.0128		-0.0488875	0.00128754		0.0625137
Sugar sweetened beverages	Bread		-0.1025	0.0439		-0.188542	-0.0164576		0.0196713
Bread	Bread		-0.8635	0.0444		-0.950522	-0.776478		<1e-10	*
Processed meat	Bread		-0.0607	0.0221		-0.104015	-0.0173848		0.00599186
Cheese and cream	Bread		0.0766	0.0259		0.0258369	0.127363		0.00309673
Tea and coffee	Bread		-0.0325	0.0375		-0.105999	0.0409986		0.386237
Non sugar sweetened beverages	Bread		0.0244	0.0369		-0.0479227	0.0967227		0.508732
Fish and seafoods	Bread		-0.0658	0.0254		-0.115583	-0.0160169		0.00956466
Ice cream	Bread		-0.0457	0.0433		-0.130566	0.0391664		0.291172
Poultry	Bread		0.0432	0.0191		0.00576469	0.0806353		0.0240676
Red meat	Bread		-0.0523	0.0195		-0.0905193	-0.0140807		0.00726583
Confectionery and snackfoods	Processed meat		-0.0953	0.0247		-0.143711	-0.0468889		0.000113448	*
Condiments and cooking ingredients	Processed meat		0.1138	0.0209		0.0728368	0.154763		4.92e-08	*
Vegetables	Processed meat		0.0451	0.014		0.0176605	0.0725395		0.00125906
Biscuits and pastries	Processed meat		-0.2088	0.0299		-0.267403	-0.150197		<1e-10	*
Fruit	Processed meat		0.0408	0.0182		0.00512866	0.0764713		0.0253757
Breakfast cereals pasta and other cereals	Processed meat		0.0979	0.0275		0.044001	0.151799		0.000362184
Ready meals	Processed meat		-0.1743	0.0531		-0.278374	-0.0702259		0.00102224
Milk yoghurt and eggs	Processed meat		0.008	0.0167		-0.0247314	0.0407314		0.632725
Sugar sweetened beverages	Processed meat		-0.1925	0.0525		-0.295398	-0.0896019		0.00024683
Bread	Processed meat		-0.0769	0.0317		-0.139031	-0.0147691		0.015191
Processed meat	Processed meat		-0.9118	0.0373		-0.984907	-0.838693		<1e-10	*
Cheese and cream	Processed meat		0.2352	0.0281		0.180125	0.290275		<1e-10	*
Tea and coffee	Processed meat		-0.053	0.0425		-0.136298	0.0302985		0.211962
Non sugar sweetened beverages	Processed meat		-0.0704	0.0451		-0.158794	0.0179944		0.118629
Fish and seafoods	Processed meat		0.144	0.0319		0.0814771	0.206523		6.3931e-06	*
Ice cream	Processed meat		-0.2214	0.0503		-0.319986	-0.122814		1.06386e-05	*
Poultry	Processed meat		-0.0424	0.0246		-0.0906151	0.00581511		0.0838153
Red meat	Processed meat		-0.0282	0.0282		-0.083471	0.027071		0.318746
Confectionery and snackfoods	Cheese and cream		-0.1097	0.0262		-0.161051	-0.0583489		2.77417e-05	*
Condiments and cooking ingredients	Cheese and cream		-0.086	0.0244		-0.133823	-0.0381769		0.000421225
Vegetables	Cheese and cream		0.0264	0.0143		-0.00162749	0.0544275		0.0658367
Biscuits and pastries	Cheese and cream		0.0243	0.0353		-0.0448867	0.0934867		0.491473
Fruit	Cheese and cream		0.0887	0.0168		0.0557726	0.121627		1.211e-07	*
Breakfast cereals pasta and other cereals	Cheese and cream		-0.1124	0.0314		-0.173943	-0.0508571		0.000347197
Ready meals	Cheese and cream		-0.1205	0.0561		-0.230454	-0.010546		0.0318339
Milk yoghurt and eggs	Cheese and cream		-0.0444	0.017		-0.0777194	-0.0110806		0.00915858
Sugar sweetened beverages	Cheese and cream		0.104	0.0577		-0.00908992	0.21709		0.0713205
Bread	Cheese and cream		0.1257	0.0388		0.0496534	0.201747		0.00120945
Processed meat	Cheese and cream		0.2366	0.0291		0.179565	0.293635		<1e-10	*
Cheese and cream	Cheese and cream		-0.8361	0.0459		-0.926062	-0.746138		<1e-10	*
Tea and coffee	Cheese and cream		-0.0488	0.0483		-0.143466	0.0458663		0.311538
Non sugar sweetened beverages	Cheese and cream		-0.1766	0.0487		-0.27205	-0.0811498		0.000289523
Fish and seafoods	Cheese and cream		0.1621	0.0336		0.0962452	0.227955		1.367e-06	*
Ice cream	Cheese and cream		-0.2282	0.0562		-0.33835	-0.11805		4.9585e-05	*
Poultry	Cheese and cream		0.0222	0.0253		-0.0273871	0.0717871		0.380553
Red meat	Cheese and cream		-0.071	0.0261		-0.122155	-0.0198449		0.00657766
Confectionery and snackfoods	Tea and coffee		0.0403	0.0201		0.000904724	0.0796953		0.0447008
Condiments and cooking ingredients	Tea and coffee		0.0422	0.0179		0.00711664	0.0772834		0.0184515
Vegetables	Tea and coffee		-0.0131	0.0114		-0.0354436	0.00924359		0.250438
Biscuits and pastries	Tea and coffee		0.0427	0.0257		-0.00767107	0.0930711		0.0974831
Fruit	Tea and coffee		-0.0264	0.0133		-0.0524675	-0.000332479		0.0473528
Breakfast cereals pasta and other cereals	Tea and coffee		0.0329	0.0235		-0.0131592	0.0789592		0.162125
Ready meals	Tea and coffee		-0.0499	0.0433		-0.134766	0.0349664		0.248827
Milk yoghurt and eggs	Tea and coffee		-0.0978	0.0134		-0.124064	-0.0715365		<1e-10	*
Sugar sweetened beverages	Tea and coffee		0.0449	0.044		-0.0413384	0.131138		0.306635
Bread	Tea and coffee		-0.0237	0.0277		-0.077991	0.030591		0.392225
Processed meat	Tea and coffee		-0.034	0.0222		-0.0775112	0.0095112		0.12514
Cheese and cream	Tea and coffee		-0.0281	0.024		-0.0751391	0.0189391		0.241514
Tea and coffee	Tea and coffee		-0.5788	0.0509		-0.678562	-0.479038		<1e-10	*
Non sugar sweetened beverages	Tea and coffee		0.0946	0.0375		0.0211014	0.168099		0.0117854
Fish and seafoods	Tea and coffee		-0.0586	0.0261		-0.109755	-0.00744494		0.0249823
Ice cream	Tea and coffee		0.0731	0.0422		-0.00961048	0.15581		0.0833341
Poultry	Tea and coffee		0.0187	0.0199		-0.0203033	0.0577033		0.346869
Red meat	Tea and coffee		-0.0559	0.0216		-0.0982352	-0.0135648		0.00952109
Confectionery and snackfoods	Non sugar sweetened beverages		-0.0883	0.0241		-0.135535	-0.0410649		0.000247386
Condiments and cooking ingredients	Non sugar sweetened beverages		0.0034	0.0198		-0.0354073	0.0422073		0.865542
Vegetables	Non sugar sweetened beverages		0.0429	0.0138		0.0158525	0.0699475		0.00187254
Biscuits and pastries	Non sugar sweetened beverages		0.0528	0.0284		-0.00286298	0.108463		0.0633795
Fruit	Non sugar sweetened beverages		0.0516	0.017		0.0182806	0.0849194		0.00236171
Breakfast cereals pasta and other cereals	Non sugar sweetened beverages		0.0594	0.026		0.00844094	0.110359		0.0223673
Ready meals	Non sugar sweetened beverages		-0.0533	0.0516		-0.154434	0.0478341		0.301635
Milk yoghurt and eggs	Non sugar sweetened beverages		0.0873	0.0159		0.0561366	0.118463		3.93e-08	*
Sugar sweetened beverages	Non sugar sweetened beverages		-0.1529	0.0503		-0.251486	-0.0543138		0.00236889
Bread	Non sugar sweetened beverages		0.0208	0.0291		-0.036235	0.077835		0.473663
Processed meat	Non sugar sweetened beverages		-0.0437	0.0254		-0.0934831	0.00608309		0.0855273
Cheese and cream	Non sugar sweetened beverages		-0.0948	0.0261		-0.145955	-0.0436449		0.000287497
Tea and coffee	Non sugar sweetened beverages		0.1029	0.0401		0.0243054	0.181495		0.010216
Non sugar sweetened beverages	Non sugar sweetened beverages		-1.3033	0.0604		-1.42168	-1.18492		<1e-10	*
Fish and seafoods	Non sugar sweetened beverages		0.0037	0.0306		-0.0562749	0.0636749		0.903883
Ice cream	Non sugar sweetened beverages		-0.0677	0.0474		-0.160602	0.0252023		0.152982
Poultry	Non sugar sweetened beverages		-0.0142	0.0235		-0.0602592	0.0318592		0.547303
Red meat	Non sugar sweetened beverages		0.0386	0.0278		-0.015887	0.093087		0.165784
Confectionery and snackfoods	Fish and seafoods		-0.0902	0.0276		-0.144295	-0.036105		0.00107158
Condiments and cooking ingredients	Fish and seafoods		-0.0129	0.0221		-0.0562152	0.0304152		0.559908
Vegetables	Fish and seafoods		-0.0191	0.0159		-0.0502634	0.0120634		0.227984
Biscuits and pastries	Fish and seafoods		-0.0813	0.0318		-0.143627	-0.0189731		0.0105077
Fruit	Fish and seafoods		0.0047	0.0198		-0.0341073	0.0435073		0.812454
Breakfast cereals pasta and other cereals	Fish and seafoods		-0.2682	0.0291		-0.325235	-0.211165		<1e-10	*
Ready meals	Fish and seafoods		-0.2548	0.0591		-0.370634	-0.138966		1.61215e-05	*
Milk yoghurt and eggs	Fish and seafoods		-0.0073	0.0182		-0.0429713	0.0283713		0.688506
Sugar sweetened beverages	Fish and seafoods		0.0889	0.0566		-0.022034	0.199834		0.116345
Bread	Fish and seafoods		-0.0781	0.032		-0.140819	-0.0153812		0.0146996
Processed meat	Fish and seafoods		0.1181	0.029		0.061261	0.174939		4.6326e-05	*
Cheese and cream	Fish and seafoods		0.1349	0.029		0.078061	0.191739		3.3427e-06	*
Tea and coffee	Fish and seafoods		-0.0947	0.0446		-0.182114	-0.00728561		0.0339328
Non sugar sweetened beverages	Fish and seafoods		0.01	0.0487		-0.0854502	0.10545		0.837202
Fish and seafoods	Fish and seafoods		-0.308	0.049		-0.404038	-0.211962		3e-10	*
Ice cream	Fish and seafoods		0.0493	0.0534		-0.0553621	0.153962		0.35617
Poultry	Fish and seafoods		-0.2522	0.027		-0.305119	-0.199281		<1e-10	*
Red meat	Fish and seafoods		0.1165	0.0326		0.0526052	0.180395		0.00034784
Confectionery and snackfoods	Ice cream		0.0662	0.02		0.0270007	0.105399		0.000944855
Condiments and cooking ingredients	Ice cream		-0.1026	0.0177		-0.137291	-0.0679086		6.5e-09	*
Vegetables	Ice cream		-0.0281	0.0121		-0.0518156	-0.00438444		0.0201271
Biscuits and pastries	Ice cream		-0.0239	0.0252		-0.0732911	0.0254911		0.344432
Fruit	Ice cream		0.0119	0.0139		-0.0153435	0.0391435		0.390919
Breakfast cereals pasta and other cereals	Ice cream		-0.0088	0.023		-0.0538792	0.0362792		0.701093
Ready meals	Ice cream		0.1597	0.0429		0.0756175	0.243782		0.000200692
Milk yoghurt and eggs	Ice cream		0.0414	0.0136		0.0147445	0.0680555		0.00233302
Sugar sweetened beverages	Ice cream		-0.0225	0.0441		-0.108934	0.0639344		0.610053
Bread	Ice cream		-0.0364	0.0268		-0.088927	0.016127		0.174238
Processed meat	Ice cream		-0.1051	0.0221		-0.148415	-0.0617848		1.9841e-06	*
Cheese and cream	Ice cream		-0.1036	0.0235		-0.149659	-0.0575408		1.02115e-05	*
Tea and coffee	Ice cream		0.0497	0.0355		-0.0198787	0.119279		0.161698
Non sugar sweetened beverages	Ice cream		-0.0619	0.0376		-0.135595	0.0117946		0.0994364
Fish and seafoods	Ice cream		0.0105	0.0267		-0.041831	0.062831		0.693756
Ice cream	Ice cream		-0.383	0.0584		-0.497462	-0.268538		1e-10	*
Poultry	Ice cream		-0.0435	0.0203		-0.0832873	-0.00371273		0.0320209
Red meat	Ice cream		-0.0388	0.0221		-0.0821152	0.0045152		0.0791993
Confectionery and snackfoods	Poultry		-0.0593	0.0258		-0.109867	-0.00873293		0.021476
Condiments and cooking ingredients	Poultry		0.1033	0.0201		0.0639047	0.142695		2.678e-07	*
Vegetables	Poultry		0.0142	0.0147		-0.0146115	0.0430115		0.333342
Biscuits and pastries	Poultry		-0.003	0.0292		-0.0602309	0.0542309		0.917963
Fruit	Poultry		-0.0339	0.0193		-0.0717273	0.00392731		0.0794267
Breakfast cereals pasta and other cereals	Poultry		0.0461	0.0264		-0.00564305	0.097843		0.0802588
Ready meals	Poultry		-0.1176	0.055		-0.225398	-0.00980198		0.0324702
Milk yoghurt and eggs	Poultry		0.0423	0.0172		0.00858862	0.0760114		0.0138108
Sugar sweetened beverages	Poultry		-0.0849	0.0517		-0.18623	0.0164301		0.100431
Bread	Poultry		0.0817	0.029		0.024861	0.138539		0.00483084
Processed meat	Poultry		-0.0461	0.0266		-0.098235	0.00603504		0.0839646
Cheese and cream	Poultry		0.0289	0.0262		-0.0224511	0.0802511		0.27072
Tea and coffee	Poultry		0.055	0.0406		-0.0245745	0.134575		0.176319
Non sugar sweetened beverages	Poultry		-0.0175	0.0446		-0.104914	0.0699144		0.694803
Fish and seafoods	Poultry		-0.305	0.0321		-0.367915	-0.242085		<1e-10	*
Ice cream	Poultry		-0.0793	0.0489		-0.175142	0.0165422		0.105156
Poultry	Poultry		-0.7778	0.035		-0.846399	-0.709201		<1e-10	*
Red meat	Poultry		0.0051	0.0317		-0.0570309	0.0672309		0.873127
Confectionery and snackfoods	Red meat		-0.1976	0.0495		-0.294618	-0.100582		6.60834e-05	*
Condiments and cooking ingredients	Red meat		-0.1396	0.0332		-0.204671	-0.0745292		2.6515e-05	*
Vegetables	Red meat		-0.0717	0.0307		-0.131871	-0.0115291		0.0196301
Biscuits and pastries	Red meat		-0.1602	0.0517		-0.26153	-0.0588699		0.00196582
Fruit	Red meat		-0.0292	0.0453		-0.117986	0.0595864		0.518868
Breakfast cereals pasta and other cereals	Red meat		0.0205	0.0445		-0.0667184	0.107718		0.645358
Ready meals	Red meat		-0.5351	0.1042		-0.739328	-0.330872		2.787e-07	*
Milk yoghurt and eggs	Red meat		-0.0605	0.0359		-0.130863	0.00986271		0.0923984
Sugar sweetened beverages	Red meat		-0.0251	0.0978		-0.216784	0.166584		0.79719
Bread	Red meat		-0.0859	0.0472		-0.17841	0.0066103		0.068886
Processed meat	Red meat		-0.018	0.0502		-0.11639	0.0803902		0.720654
Cheese and cream	Red meat		-0.0789	0.0432		-0.16357	0.00577044		0.0676182
Tea and coffee	Red meat		-0.1392	0.071		-0.278357	-4.2556e-05		0.050107
Non sugar sweetened beverages	Red meat		0.1891	0.0851		0.0223071	0.355893		0.0263211
Fish and seafoods	Red meat		0.3034	0.0632		0.17953	0.42727		1.612e-06	*
Ice cream	Red meat		-0.0788	0.0872		-0.249709	0.0921089		0.365817
Poultry	Red meat		0.0424	0.0521		-0.0597141	0.144514		0.4167
Red meat	Red meat		-0.2773	0.0849		-0.443701	-0.110899		0.00109128
